# Supplementary material for: Comparative genomics reveals Cyclospora cayetanensis possesses coccidia-like metabolism and invasion components but unique surface antigens
Source: BMC Genomics. 2016 Apr 30;17:316. doi: 10.1186/s12864-016-2632-3 (PMC4851813; doi:10.1186/s12864-016-2632-3)
Supplement: Additional file 6: Table S3. — Comparison of essential cellular metabolic pathways among some common apicomplexan parasites. (XLSX 70 kb) [file 12864_2016_2632_MOESM6_ESM.xlsx]

## Sheet: Sheet1
Additional file 6: Table S3. Comparison of essential cellular metabolic pathways among some common apicomplexan parasites.
The majority of results are based on the search of KEGG database (http://www.genome.jp/kegg/), with data from EuPathDB (http://www.eupathdb.org/eupathdb/) and LAMP (http://www.llamp.net/) as supplements.
EC number	KO number	Enzyme/pathway name (KEGG)	C. parvum	P. falciparum	B. bovis	T. gondii	E. tenella	C. cayetanensis	GeneID
>Glycolysis / Gluconeogenesis - Reference pathway (00010)
1.1.1.2	K00002	Alcohol dehydrogenase (NADP+)	Not found	Not found	Not found	Present	Present	Present	cyc_04823
1.1.1.27	K00016	L-lactate dehydrogenase	Present	Present	Present	Present	Present	Present	cyc_04011
1.1.1.284	K00121	S-(hydroxymethyl)glutathione dehydrogenase / alcohol dehydrogenas	Not found	Not found	Not found	Present	Present	Present	cyc_01700;cyc_03163
1.2.1.3	K00128	Aldehyde dehydrogenase (NAD+)	Not found	Not found	Not found	Present	Not found	Present	cyc_02260
1.2.1.12	K00134	Glyceraldehyde 3-phosphate dehydrogenase (phosphorylating)	Present	Present	Present	Present	Present	Present	cyc_00259;cyc_02569
2.7.1.1	K00844	Hexokinase	Present	Present	Present	Present	Present	Present	cyc_04457
2.7.1.11	K00850	6-phosphofructokinase	Present	Present	Present	Present	Present	Present	cyc_05249
3.1.3.11	K03841	Fructose-1,6-bisphosphatase I	Not found	Not found	Not found	Present	Present	Present	cyc_07005
2.7.1.90	K00895	Diphosphate--fructose-6-phosphate 1-phosphotransferase	Not found	Not found	Not found	Present	Present	Present	cyc_00490
2.7.1.40	K00873	Pyruvate kinase	Present	Present	Present	Present	Present	Present	cyc_01639
2.7.2.3	K00927	Phosphoglycerate kinase	Present	Present	Present	Present	Present	Present	cyc_02816;cyc_05931
3.6.1.7	K01512	Acylphosphatase	Present	Present	Present	Present	Present	Not found
4.1.2.13	K01623	Fructose-bisphosphate aldolase	Present	Present	Present	Present	Present	Present	cyc_05383;cyc_06318
4.2.1.11	K01689	Phosphopyruvate hydratase (enolase)	Present	Present	Present	Present	Present	Present	cyc_07555
5.3.1.1	K01803	Triosephosphate isomerase	Present	Present	Present	Present	Present	Present	cyc_01776
5.3.1.9	K01810	Glucose-6-phosphate isomerase	Present	Present	Present	Present	Present	Present	cyc_00724
5.4.2.11	K01834	2,3-bisphosphoglycerate-dependent phosphoglycerate mutase	Present	Present	Present	Present	Present	Present	cyc_02789
5.4.2.12	K15634	probable phosphoglycerate mutase	Not found	Not found	Not found	Present	Present	Present	cyc_00053;cyc_00762
5.4.2.2	K01835	Phosphoglucomutase	Present	Present	Not found	Present	Present	Present	cyc_00867;cyc_03021
6.2.1.1	K01895	Acetate--CoA ligase	Present	Present	Present	Present	Present	Present	cyc_00537
1.1.1.1;1.2.1.3	K04072	Acetaldehyde dehydrogenase / alcohol dehydrogenase	Present	Not found	Not found	Not found	Not found	Not found
2.7.1.2	K12407	Glucokinase	Not found	Not found	Not found	Not found	Not found	Not found
-	-	Monocarboxylate transporter	Present	Present	Present	Present	Not found	Present	cyc_03064;cyc_05700
-	-	Facilitative glucose transporter (Hexose transporter)	Present	Present	Present	Present	Present	Present	cyc_07748
>Citrate cycle (TCA cycle) - Reference pathway (00020)
2.3.3.1	K01647	Citrate (Si)-synthase	Not found	Present	Present	Present	Present	Present	cyc_00703;cyc_07561
2.3.3.8	K01648	ATP citrate (pro-S)-lyase	Not found	Not found	Not found	Present	Present	Present	cyc_01131
4.2.1.3	K01681	Aconitate hydratase	Not found	Present	Present	Present	Present	Present	cyc_02397;cyc_00892
1.1.1.42	K00031	Isocitrate dehydrogenase (ICDH2)	Not found	Present	Present	Present	Present	Present	cyc_06214
1.2.4.2	K00164	Oxoglutarate dehydrogenase (lipoamide)	Not found	Present	Present	Present	Present	Present	cyc_05506
1.8.1.4	K00382	Dihydrolipoamide dehydrogenase	Not found	Present	Present	Present	Present	Present	cyc_00257;cyc_06414;cyc_07070
2.3.1.61	K00658	Dihydrolipoamide S-succinyltransferase	Not found	Present	Present	Present	Present	Present	cyc_00358
6.2.1.4	K01899	Succinate--CoA ligase (GDP-forming)	Not found	Present	Present	Present	Present	Present	cyc_07743
6.2.1.5	K01900	Succinate--CoA ligase (ADP-forming)	Not found	Present	Present	Present	Present	Present	cyc_05313
1.3.5.1	K00234	Succinate dehydrogenase (ubiquinone) flavoprotein subunit	Not found	Present	Present	Present	Present	Present	cyc_02734
1.3.5.1	K00235	Succinate dehydrogenase (ubiquinone) iron-sulfur subunit	Not found	Present	Present	Present	Present	Present	cyc_01698
4.2.1.2	K01676	Fumarate hydratase, class I	Not found	Present	Present	Present	Present	Present	cyc_05854
1.1.5.4	K00116	Malate dehydrogenase (quinone)	Present	Present	Present	Present	Present	Present	cyc_00723
1.1.1.37	K00024	Malate dehydrogenase	Present	Present	Not found	Present	Present	Present	cyc_04834
1.4.1.4	K00262	Glutamate dehydrogenase (NADP+)	Not found	Present	Present	Present	Present	Present	cyc_07802
4.2.1.3	K01681	Aconitate hydratase	Not found	PRESENT?	PRESENT?	Present	Present	Present	cyc_02397;cyc_00892
1.1.1.42	K00031	Isocitrate dehydrogenase (ICDH1)	Not found	PRESENT?	PRESENT?	Present	Present	Present	cyc_03215
>Pentose phosphate pathway - Reference pathway (00030)
1.1.1.49	K00036	Glucose-6-phosphate 1-dehydrogenase	Not found	Present	Present	Present	Present	Present	cyc_06418
1.1.1.44	K00033	Phosphogluconate dehydrogenase (decarboxylating)	Not found	Present	Present	Present	Present	Present	cyc_04902
5.3.1.6	K01807	Ribose 5-phosphate epimerase	Not found	Present	Present	Present	Present	Present	cyc_01504
2.7.6.1	K00948	Ribose-phosphate diphosphokinase	Not found	Present	Present	Present	Present	Present	cyc_05455
5.1.3.1	K01783	Ribulose-phosphate 3-epimerase	Not found	Present	Not found	Present	Present	Present	cyc_07641
2.2.1.1	K00615	Transketolase	Not found	Present	Not found	Present	Present	Present	cyc_00798
2.2.1.2	K00616	Transaldolase	Not found	Not found	Not found	Present	Present	Present	cyc_06118
2.7.1.15	K00852	Ribokinase	Not found	Not found	Not found	Present	Present	Present	cyc_04278
4.1.2.4	K01619	Deoxyribose-phosphate aldolase	Present	Present	Not found	Present	Not found	Not found
3.6.1.13	K01515	ADP-ribose pyrophosphatase	Not found	Not found	Not found	Present	Not found	Not found
3.6.1.13	K13988	ADP-ribose pyrophosphatase	Not found	Not found	Not found	Present	Not found	Present	cyc_02638
>Fructose and mannose metabolism - Reference pathway (00051)
1.1.1.255	K00095	Mannitol dehydrogenase	Present	Not found	Not found	Not found	Not found	Not found
1.1.1.17	K00009	Mannitol-1-phosphate 5-dehydrogenase	Not found	Not found	Not found	Not found	Not found	Not found
3.1.3.22	-	D-mannitol-1-phosphate phosphohydrolase	Not found	Not found	Not found	Not found	Not found	Not found
2.7.1.69	K02802	PTS system, N-acetylglucosamine-specific IIA component	Not found	Not found	Not found	Not found	Not found	Not found
1.1.1.67	K00045	Mannitol 2-dehydrogenase	Not found	Not found	Not found	Not found	Present	Present	cyc_01200
2.7.1.1	K00844	Hexokinase	Present	Present	Present	Present	Present	Present	cyc_04457
>Galactose metabolism - Reference pathway (00052)
3.2.1.23	K12111	Beta-galactosidase	Not found	Not found	Not found	Present	Not found	Not found
2.7.1.6	K00849	Galactokinase	Not found	Not found	Not found	Present	Not found	Present	cyc_00023
2.7.7.64	K12447	UDP-sugar pyrophosphorylase	Not found	Not found	Not found	Present	Present	Present	cyc_02347
3.2.1.22	K01189	Alpha-galactosidase	Not found	Not found	Not found	Present	Present	Present	cyc_05094
5.1.3.2	K01784	UDP-glucose 4-epimerase	Present	Not found	Not found	Present	Present	Present	cyc_07139
1.1.1.21	K00011	Aldehyde reductase	Not found	Present	Present	Present	Not found	Present	cyc_05479
>Fatty acid biosynthesis - Reference pathway (00061)
1.1.1.100	K00059	3-oxoacyl-[acyl-carrier protein] reductase	Not found	Present	Not found	Present	Present	Present	cyc_03546
1.3.1.9	K00208	Enoyl-[acyl-carrier protein] reductase (NADH)	Not found	Present	Not found	Present	Present	Present	cyc_03348
2.3.1.39	K00645	[acyl-carrier-protein] S-malonyltransferase	Not found	Present	Not found	Present	Present	Present	cyc_05236
2.3.1.41	K00647	3-oxoacyl-[acyl-carrier protein] synthase	Not found	Present	Not found	Present	Not found	Not found
2.3.1.180	K00648	3-oxoacyl-[acyl-carrier-protein] synthase III	Not found	Present	Not found	Present	Present	Present	cyc_03020
2.3.1.85	K00665	Fatty acid synthase I, animal type	Present	Not found	Not found	Present	Present	Present	cyc_07968
3.1.2.14	K01071	Oleoyl-[acyl-carrier-protein] hydrolase	Not found	Not found	Not found	Present	Present	Present	cyc_08129
-	K02160	Acetyl-CoA carboxylase biotin carboxyl carrier protein	Not found	Not found	Not found	Not found	Not found	Present	cyc_00359
4.2.1.59	K02372	3-hydroxyacyl-[acyl-carrier-protein] dehydratase	Not found	Present	Not found	Present	Present	Present	cyc_06395
2.3.1.179	K09458	3-oxoacyl-[acyl-carrier-protein] synthase II	Not found	Present	Not found	Present	Present	Present	cyc_07074
6.4.1.2 6.3.4.14	K11262	Acetyl-CoA carboxylase / biotin carboxylase	Present	Present	Not found	Present	Present	Present	cyc_05411
1.6.2.2	K00326	Cytochrome-b5 reductase	Not found	Present	Present	Present	Not found	Present	cyc_02242
>Fatty acid elongation - Reference pathway (00062)
4.2.1.17	K07511	Enoyl-CoA hydratase	Not found	Not found	Present	Present	Present	Present	cyc_07089
1.1.1.62 1.1.1.330	K10251	17beta-estradiol 17-dehydrogenase / very-long-chain 3-oxoacyl-CoA reductase	Present	Not found	Not found	Present	Present	Present	cyc_04769
1.3.1.93	K10258	Very-long-chain enoyl-CoA reductase	Present	Present	Present	Present	Present	Present	cyc_03845
4.2.1.134	K10703	Very-long-chain (3R)-3-hydroxyacyl-[acyl-carrier protein] dehydratase	Present	Present	Present	Present	Present	Present	cyc_02534
2.3.1.199	K15397	3-ketoacyl-CoA synthase	Not found	Not found	Not found	Not found	Not found	Not found
>Fatty acid degradation - Reference pathway (00071)
1.1.1.157	K00074	3-hydroxybutyryl-CoA dehydrogenase (Long-chain)	Not found	Not found	Not found	Present	Not found	Present	cyc_00594
1.1.1.35 4.2.1.107	K12405	3-hydroxyacyl-CoA dehydrogenase / 3a,7a,12a-trihydroxy-5b-cholest-24-enoyl-CoA hydratase	Present	Not found	Not found	Present	Present	Present	cyc_09089
1.1.1.284	K00121	S-(hydroxymethyl)glutathione dehydrogenase / alcohol dehydrogenas	Not found	Not found	Not found	Present	Present	Present	cyc_01700;cyc_03163
1.2.1.3	K00128	Aldehyde dehydrogenase (NAD+)	Not found	Not found	Not found	Present	Not found	Present	cyc_02260
1.3.3.6	K00232	Acyl-CoA oxidase	Not found	Not found	Not found	Present	Present	Present	cyc_01011
1.3.8.7	K00249	Acyl-CoA dehydrogenase	Not found	Not found	Not found	Not found	Not found	Not found
1.3.8.6	K00252	Glutaryl-CoA dehydrogenase	Not found	Not found	Not found	Not found	Present	Present	cyc_04375
1.14.14.1	K00493	Unspecific monooxygenase	Not found	Not found	Not found	Not found	Not found	Not found
2.3.1.9	K00626	Acetyl-CoA C-acetyltransferase	Not found	Present	Present	Present	Present	Present	cyc_08317
6.2.1.3	K01897	Long-chain-fatty-acid--CoA ligase	Present	Present	Present	Present	Present	Present	cyc_02665;cyc_03811
1.1.1.1;1.2.1.3	K04072	Alcohol dehydrogenase	Present	Not found	Not found	Not found	Not found	Not found
2.3.1.16	K07513	Acetyl-CoA acyltransferase	Not found	Not found	Not found	Present	Present	Present	cyc_00495
1.3.99.12	K09478	Short/branched chain acyl-CoA dehydrogenase	Not found	Not found	Not found	Present	Present	Present	cyc_00035
>Steroid biosynthesis - Reference pathway (00100)
2.3.1.26	K00637	Sterol O-acyltransferase	Not found	Present	Not found	Present	Present	Present	cyc_02878
>Ubiquinone and other terpenoid-quinone biosynthesis - Reference pathway (00130)
4.1.3.40	K03181	Chorismate--pyruvate lyase (UbiC)	Not found	Not found	Not found	Not found	Not found	Not found
2.5.1.39	K06125	4-hydroxybenzoate hexaprenyltransferase (Coq2)	Present	Present	Present	Present	Present	Present	cyc_00651
4.1.1.98	K03182	4-hydroxy-3-polyprenylbenzoate decarboxylase (UbiD)	Not found	Not found	Not found	Not found	Not found	Not found
1.14.13.-	K18800	FAD-dependent monooxygenase (UbiI)	Present	Present	Present	Present	Present	Present	cyc_01842
1.14.13.-	-	UbiB Hydroxylase	Present	Present	Present	Present	Present	Present	cyc_05701
2.1.1.114;2.1.1.64	K00591	Polyprenyldihydroxybenzoate methyltransferase / 3-demethylubiquinol 3-O-methyltransferase (Coq3)	Present	Present	Present	Present	Present	Present	cyc_08631
2.1.1.201	K06127	2-methoxy-6-polyprenyl-1,4-benzoquinol methylase (Coq5)	Present	Present	Present	Present	Not found	Present	cyc_06773
>Oxidative phosphorylation - Reference pathway (00190)
1.3.5.1	K00234	Succinate dehydrogenase (ubiquinone) flavoprotein subunit	Not found	Present	Present	Present	Present	Present	cyc_02734
1.3.5.1	K00235	Succinate dehydrogenase (ubiquinone) iron-sulfur subunit	Not found	Present	Present	Present	Present	Present	cyc_01698
1.10.2.2	K00411	Ubiquinol-cytochrome c reductase iron-sulfur subunit	Not found	Present	Present	Present	Present	Present	cyc_00714
1.10.2.2	K00412	Ubiquinol-cytochrome c reductase cytochrome b subunit	Not found	Present	Present	Present	Not found	Not found
1.10.2.2	K00413	Ubiquinol-cytochrome c reductase cytochrome c1 subunit	Not found	Present	Present	Present	Present	Present	cyc_05500
1.10.2.2	K00416	Ubiquinol-cytochrome c reductase subunit 6	Not found	Present	Present	Present	Not found	Present	cyc_01795
1.10.2.2	K00417	Ubiquinol-cytochrome c reductase subunit 7	Not found	Present	Present	Present	Present	Present	cyc_06033
2.7.4.1	K00937	Polyphosphate kinase	Not found	Not found	Not found	Not found	Not found	Not found
3.6.1.1	K01507	Inorganic diphosphatase	Present	Present	Present	Present	Present	Present	cyc_01847;cyc_06587
3.6.3.6	K01535	Proton-exporting ATPase	Not found	Not found	Not found	Present	Present	Present	cyc_04505
3.6.3.14	K02123	V/A-type H+-transporting ATPase subunit I	Not found	Not found	Not found	Not found	Not found	Present	cyc_06835
3.6.3.14	K02128	F-type H+-transporting ATPase subunit c	Not found	Present	Present	Present	Present	Present	cyc_04959
3.6.3.14	K02132	F-type H+-transporting ATPase subunit alpha	Present	Present	Present	Present	Present	Present	cyc_06577
3.6.3.14	K02133	F-type H+-transporting ATPase subunit beta	Present	Present	Present	Present	Present	Present	cyc_04687
3.6.3.14	K02134	F-type H+-transporting ATPase subunit delta	Not found	Present	Present	Present	Not found	Present	cyc_05237
3.6.3.14	K02135	F-type H+-transporting ATPase subunit epsilon	Not found	Present	Present	Present	Present	Present	cyc_04502
3.6.3.14	K02136	F-type H+-transporting ATPase subunit gamma	Not found	Present	Present	Present	Present	Present	cyc_01529
3.6.3.14	K02137	F-type H+-transporting ATPase subunit O	Not found	Present	Present	Present	Not found	Present	cyc_05997
1.9.3.1	K02256	Cytochrome c oxidase subunit 1	Not found	Present	Present	Present	Not found	Not found
2.5.1.-	K02257	Protoheme IX farnesyltransferase (COX10)	Not found	Present	Present	Present	Present	Not found
1.9.3.1	K02258	Cytochrome c oxidase assembly protein subunit 11	Not found	Present	Present	Present	Not found	Present	cyc_01615
1.9.3.1	K02259	Cytochrome c oxidase assembly protein subunit 15	Not found	Present	Present	Present	Present	Present	cyc_04453
1.9.3.1	K02260	Cytochrome c oxidase assembly protein subunit 17	Not found	Present	Present	Present	Not found	Not found
1.9.3.1	K02261	Cytochrome c oxidase subunit 2	Not found	Present	Present	Present	Present	Present	cyc_05357
1.9.3.1	K02262	Cytochrome c oxidase subunit 3	Not found	Present	Present	Not found	Not found	Not found
1.9.3.1	K02265	Cytochrome c oxidase subunit 5b	Not found	Present	Present	Present	Present	Present	cyc_04488
1.9.3.1	K02267	Cytochrome c oxidase subunit 6b	Not found	Present	Present	Not found	Present	Present	cyc_08450
1.6.99.3	K03885	NADH dehydrogenase	Present	Present	Present	Present	Present	Present	cyc_02788;cyc_07942
1.6.5.3 1.6.99.3	K03935	NADH dehydrogenase (ubiquinone) Fe-S protein 2	Not found	Not found	Not found	Not found	Not found	Not found
1.6.5.3 1.6.99.3	K03941	NADH dehydrogenase (ubiquinone) Fe-S protein 8	Not found	Not found	Not found	Not found	Not found	Not found
1.6.5.3 1.6.99.3	K03942	NADH dehydrogenase (ubiquinone) flavoprotein 1	Not found	Not found	Not found	Not found	Not found	Not found
1.6.5.3 1.6.99.3	K03955	NADH dehydrogenase (ubiquinone) 1 alpha/beta subcomplex 1	Not found	Not found	Not found	Not found	Present	Present	cyc_04906
1.6.5.9	K17871	NADH:ubiquinone reductase (non-electrogenic)	Not found	Not found	Not found	Present	Not found	Present	cyc_06430
1.10.3.11	K17893	Ubiquinol oxidase	Present	Not found	Not found	Not found	Not found	Not found
1.9.3.1	K18183	Cytochrome c oxidase assembly protein subunit 19	Not found	Present	Present	Present	Present	Present	cyc_00349
>Photosynthesis - Reference pathway (00195)
-	K02639	Ferredoxin	Not found	Present	Present	Present	Present	Present	cyc_01282
1.18.1.2	K02641	Ferredoxin--NADP+ reductase	Not found	Present	Present	Present	Present	Present	cyc_06148
>Purine metabolism - Reference pathway (00230)
1.17.1.4	K00087	Xanthine dehydrogenase molybdenum-binding subunit	Not found	Not found	Not found	Not found	Not found	Not found
1.1.1.205	K00088	IMP dehydrogenase	Present	Present	Present	Present	Present	Present	cyc_04440
1.7.1.7	K00364	GMP reductase	Not found	Not found	Present	Not found	Not found	Not found
2.4.2.8	K00760	Hypoxanthine phosphoribosyltransferase (HXGPRT)	Not found	Present	Not found	Present	Present	Present	cyc_02499;cyc_05009
2.7.1.20	K00856	Adenosine kinase (AdK)	Present	Not found	Present	Present	Present	Present	cyc_03887
2.7.4.3	K00939	Adenylate kinase	Present	Present	Present	Present	Present	Present	cyc_04417;cyc_08523
2.7.4.6	K00940	Nucleoside-diphosphate kinase	Present	Present	Present	Present	Present	Present	cyc_03624;cyc_06519
2.7.4.8	K00942	Guanylate kinase	Present	Present	Present	Present	Present	Present	cyc_06553
2.7.6.1	K00948	Ribose-phosphate diphosphokinase	Not found	Present	Present	Present	Present	Present	cyc_05455
3.1.4.16	K01119	2',3'-cyclic-nucleotide 2'-phosphodiesterase	Not found	Not found	Not found	Not found	Not found	Not found
3.1.4.17	K01120	3',5'-cyclic-nucleotide phosphodiesterase	Present	Present	Present	Present	Present	Present	cyc_01656;cyc_03117;cyc_04447
3.5.3.4	K01477	Allantoicase	Not found	Present	Not found	Not found	Not found	Not found
3.5.4.4	K01488	Adenosine deaminase	Not found	Present	Present	Present	Present	Present	cyc_00221
3.5.4.6	K01490	AMP deaminase	Present	Present	Not found	Present	Present	Present	cyc_07213
3.6.1.3	K01509	Adenosinetriphosphatase	Present	Present	Present	Present	Present	Present	cyc_00499;cyc_00942;cyc_01817;cyc_02222;cyc_02432;cyc_07606
3.6.1.5	K01510	Apyrase	Present	Present	Not found	Present	Present	Not found
3.6.1.6	K01511	Ectonucleoside triphosphate diphosphohydrolase 5/6	Not found	Present	Not found	Present	Present	Present	cyc_07524
3.6.1.6	K12304	Soluble calcium-activated nucleotidase 1	Present	Present	Not found	Present	Not found	Not found
3.6.1.11	K01514	Exopolyphosphatase	Not found	Present	Not found	Present	Not found	Present	cyc_03738
3.6.1.17	K01518	Bis(5'-nucleosyl)-tetraphosphatase (asymmetrical)	Present	Present	Present	Present	Present	Not found
3.6.1.19	K01519	Nucleoside-triphosphate diphosphatase	Present	Not found	Present	Present	Not found	Present	cyc_07847
3.6.1.29	K01522	Bis(5'-adenosyl)-triphosphatase	Not found	Present	Present	Present	Present	Present	cyc_02328
3.6.4.1	K01553	Myosin ATPase	Present	Not found	Not found	Not found	Not found	Not found
4.3.2.2	K01756	Adenylosuccinate lyase	Not found	Present	Present	Present	Present	Present	cyc_05484
4.6.1.2	K01769	Guanylate cyclase	Present	Present	Present	Present	Present	Not found
4.6.1.2	K12319	Guanylate cyclase soluble subunit beta	Not found	Present	Present	Not found	Not found	Present	cyc_03930
6.3.4.4	K01939	Adenylosuccinate synthase	Not found	Present	Present	Present	Present	Present	cyc_03207
6.3.5.2	K01951	GMP synthase (glutamine-hydrolysing)	Present	Present	Present	Present	Present	Present	cyc_03298
6.3.5.3	K01952	Phosphoribosylformylglycinamidine synthase	Not found	Not found	Not found	Not found	Not found	Not found
2.7.7.7	K02320	DNA polymerase alpha subunit A	Present	Present	Present	Present	Present	Present	cyc_00042
2.7.7.7	K02321	DNA polymerase alpha subunit B	Present	Present	Present	Present	Present	Present	cyc_06644
2.7.7.7	K02324	DNA polymerase epsilon subunit 1	Present	Present	Present	Present	Present	Present	cyc_02005
2.7.7.7	K02325	DNA polymerase epsilon subunit 2	Present	Present	Present	Present	Present	Present	cyc_00510
2.7.7.7	K02327	DNA polymerase delta subunit 1	Present	Present	Present	Present	Present	Present	cyc_08480
2.7.7.7	K02328	DNA polymerase delta subunit 2	Present	Present	Present	Present	Present	Present	cyc_04897
2.7.7.7	K02335	DNA polymerase I	Not found	Present	Present	Present	Present	Present	cyc_04921
2.7.7.-	K02684	DNA primase small subunit	Present	Present	Present	Present	Present	Present	cyc_00547
2.7.7.-	K02685	DNA primase large subunit	Present	Present	Present	Present	Present	Present	cyc_00411
2.7.7.6	K02999	DNA-directed RNA polymerase I subunit RPA1	Present	Present	Present	Present	Present	Present	cyc_03119
2.7.7.6	K03000	DNA-directed RNA polymerase I subunit RPA12	Present	Not found	Present	Present	Present	Present	cyc_02407
2.7.7.6	K03002	DNA-directed RNA polymerase I subunit RPA2	Present	Present	Present	Present	Present	Present	cyc_03559
2.7.7.6	K03006	DNA-directed RNA polymerase II subunit RPB1	Present	Present	Present	Present	Present	Present	cyc_04696
2.7.7.6	K03007	DNA-directed RNA polymerases I, II, and III subunit RPABC5	Present	Present	Present	Present	Present	Present	cyc_07904
2.7.7.6	K03008	DNA-directed RNA polymerase II subunit RPB11	Present	Present	Not found	Present	Present	Present	cyc_07663
2.7.7.6	K03010	DNA-directed RNA polymerase II subunit RPB2	Present	Present	Present	Present	Present	Present	cyc_00877
2.7.7.6	K03011	DNA-directed RNA polymerase II subunit RPB3	Present	Present	Present	Present	Present	Present	cyc_05290
2.7.7.6	K03012	DNA-directed RNA polymerase II subunit RPB4	Present	Present	Present	Present	Present	Present	cyc_04806
2.7.7.6	K03013	DNA-directed RNA polymerases I, II, and III subunit RPABC1	Present	Present	Present	Present	Present	Present	cyc_01325
2.7.7.6	K03014	DNA-directed RNA polymerases I, II, and III subunit RPABC2	Present	Present	Present	Present	Not found	Present	cyc_08603
2.7.7.6	K03015	DNA-directed RNA polymerase II subunit RPB7	Present	Present	Present	Present	Present	Present	cyc_00682
2.7.7.6	K03016	DNA-directed RNA polymerases I, II, and III subunit RPABC3	Present	Present	Present	Present	Present	Present	cyc_00969
2.7.7.6	K03017	DNA-directed RNA polymerase II subunit RPB9	Present	Present	Present	Present	Present	Present	cyc_07420
2.7.7.6	K03018	DNA-directed RNA polymerase III subunit RPC1	Present	Present	Present	Present	Present	Present	cyc_05393
2.7.7.6	K03020	DNA-directed RNA polymerases I and III subunit RPAC2	Present	Present	Present	Present	Present	Present	cyc_03884
2.7.7.6	K03021	DNA-directed RNA polymerase III subunit RPC2	Present	Present	Present	Present	Present	Present	cyc_04419
2.7.7.6	K03022	DNA-directed RNA polymerase III subunit RPC8	Present	Present	Present	Present	Present	Present	cyc_03992
2.7.7.6	K03025	DNA-directed RNA polymerase III subunit RPC6	Present	Present	Present	Present	Present	Present	cyc_08855
2.7.7.6	K03027	DNA-directed RNA polymerases I and III subunit RPAC1	Present	Present	Present	Present	Present	Present	cyc_03296
2.7.7.6	K03040	DNA-directed RNA polymerase subunit alpha	Not found	Present	Present	Present	Present	Present	cyc_03521;cyc_07974
2.7.7.6	K03046	DNA-directed RNA polymerase subunit beta	Not found	Present	Present	Present	Not found	Not found
2.7.7.6	K03505	DNA polymerase delta subunit 4	Present	Not found	Not found	Present	Present	Present	cyc_02063
2.4.2.1	K03783	Purine-nucleoside phosphorylase	Not found	Present	Present	Present	Not found	Not found
2.4.2.1	K03784	Purine-nucleoside phosphorylase	Not found	Not found	Not found	Not found	Present	Present	cyc_01412
3.1.3.5	K03787	5'-nucleotidase	Present	Not found	Not found	Present	Not found	Not found
4.6.1.1	K08045	Adenylate cyclase	Present	Present	Present	Present	Not found	Not found
1.17.4.1	K10807	Ribonucleoside-diphosphate reductase subunit M1	Present	Present	Present	Present	Present	Present	cyc_06362
1.17.4.1	K10808	Ribonucleoside-diphosphate reductase subunit M2	Present	Present	Present	Present	Present	Present	cyc_02513
3.1.4.53	K13293	cAMP-specific phosphodiesterase 4	Present	Present	Not found	Present	Not found	Present	cyc_02540
2.7.4.3	K14535	Transcription initiation factor TFIID subunit 9 / adenylate kinase	Present	Present	Present	Present	Present	Present	cyc_07243
2.7.7.6	K14721	DNA-directed RNA polymerase III subunit RPC5	Not found	Not found	Not found	Present	Not found	Present	cyc_00179
>Pyrimidine metabolism - Reference pathway (00240)
1.3.5.2	K00254	Dihydroorotate dehydrogenase	Not found	Present	Present	Present	Present	Present	cyc_06455
1.8.1.9	K00384	Thioredoxin-disulfide reductase	Present	Present	Present	Present	Present	Present	cyc_02516
2.1.1.45	K00560	Thymidylate synthase	Present	Present	Present	Present	Present	Not found
2.1.3.2	K00609	Aspartate carbamoyltransferase	Not found	Present	Present	Present	Present	Present	cyc_05200
2.4.2.3	K00757	Uridine phosphorylase	Not found	Present	Present	Present	Present	Present	cyc_00214;cyc_02259;cyc_02261
2.4.2.9	K00761	Uracil phosphoribosyltransferase (UPRT)	Present	Not found	Not found	Present	Present	Present	cyc_05652
2.4.2.10	K00762	Orotate phosphoribosyltransferase	Not found	Present	Present	Present	Present	Not found
2.7.1.21	K00857	Thymidine kinase	Present	Not found	Not found	Not found	Not found	Not found
2.7.1.48	K00876	Uridine kinase	Present	Not found	Not found	Not found	Not found	Not found
2.7.4.9	K00943	dTMP kinase	Present	Present	Present	Present	Present	Present	cyc_07999
2.7.4.14	K00945	Cytidylate kinase	Present	Not found	Not found	Present	Not found	Not found
3.1.4.16	K01119	2',3'-cyclic-nucleotide 2'-phosphodiesterase	Not found	Not found	Not found	Not found	Not found	Not found
3.5.2.3	K01465	Dihydroorotase	Not found	Present	Present	Present	Present	Present	cyc_05771;cyc_08394
3.5.4.5	K01489	Cytidine deaminase	Not found	Present	Present	Present	Not found	Present	cyc_00252
3.5.4.12	K01493	dCMP deaminase	Present	Not found	Not found	Present	Present	Present	cyc_02088
3.6.1.17	K01518	Bis(5'-nucleosyl)-tetraphosphatase (asymmetrical)	Present	Present	Present	Present	Present	Not found
3.6.1.23	K01520	dUTP diphosphatase	Present	Present	Present	Present	Present	Present	cyc_00460
4.1.1.23	K01591	Orotidine-5'-phosphate decarboxylase	Not found	Present	Present	Present	Present	Present	cyc_01601
4.2.1.70	K01718	Pseudouridylate synthase	Not found	Present	Not found	Not found	Not found	Not found
6.3.4.2	K01937	CTP synthase	Present	Present	Present	Present	Present	Present	cyc_05098
6.3.5.5	K01954	Carbamoyl-phosphate synthase	Not found	Present	Present	Present	Not found	Present	cyc_04629
6.3.5.5	K01955	Carbamoyl-phosphate synthase large subunit	Not found	Not found	Not found	Not found	Not found	Present	cyc_00614
-	K09021	Aminoacrylate peracid reductase	Not found	Not found	Not found	Not found	Not found	Not found
6.3.5.5 2.1.3.2 3.5.2.3	K11540	Carbamoyl-phosphate synthase / aspartate carbamoyltransferase / dihydroorotase	Not found	Not found	Not found	Present	Present	Not found
6.3.5.5 2.1.3.2	K11541	Carbamoyl-phosphate synthase / aspartate carbamoyltransferase	Not found	Not found	Present	Not found	Not found	Present	cyc_00613
2.7.4.14	K13800	UMP-CMP kinase	Present	Present	Present	Present	Present	Present	cyc_00438
1.5.1.3 2.1.1.45	K13998	Dihydrofolate reductase / thymidylate synthase	Present	Present	Present	Present	Present	Present	cyc_05204
1.3.1.1	K17722	Dihydrouracil dehydrogenase (NAD+)	Not found	Not found	Not found	Not found	Not found	Not found
>Alanine, aspartate and glutamate metabolism - Reference pathway (00250)
1.4.1.1	K00259	Alanine dehydrogenase	Not found	Not found	Not found	Present	Present	Present	cyc_03018
2.1.3.2	K00609	Aspartate carbamoyltransferase	Not found	Present	Present	Present	Present	Present	cyc_05200
2.6.1.2	K00814	Alanine transaminase	Not found	Not found	Not found	Present	Present	Present	cyc_06344
4.3.2.2	K01756	Adenylosuccinate lyase	Not found	Present	Present	Present	Present	Present	cyc_05484
5.1.1.1	K01775	Alanine racemase	Present	Present	Not found	Present	Present	Present	cyc_00735
6.3.1.1	K01914	Aspartate--ammonia ligase	Present	Not found	Not found	Not found	Not found	Present	cyc_07057
6.3.4.4	K01939	Adenylosuccinate synthase	Not found	Present	Present	Present	Present	Present	cyc_03207
6.3.5.4	K01953	Asparagine synthase (glutamine-hydrolyzing)	Not found	Present	Not found	Present	Present	Present	cyc_01743
1.4.1.4	K00262	Glutamate dehydrogenase (NADP+)	Not found	Present	Present	Present	Present	Present	cyc_07802
1.4.1.13	K00264	Glutamate synthase (NADPH)	Not found	Present	Not found	Not found	Not found	Not found
1.8.1.7	K00383	Glutathione-disulfide reductase	Not found	Present	Not found	Present	Present	Present	cyc_01317
2.3.2.5	K00683	Glutaminyl-peptide cyclotransferase	Present	Present	Present	Present	Not found	Not found
2.6.1.16	K00820	Glutamine-fructose-6-phosphate transaminase (isomerizing)	Present	Present	Present	Present	Present	Present	cyc_06765
6.3.1.2	K01915	Glutamine synthetase	Present	Present	Not found	Present	Present	Not found
6.3.2.3	K01920	Glutathione synthase	Not found	Present	Present	Present	Present	Present	cyc_05727
6.3.5.1	K01950	NAD(+) synthase (glutamine-hydrolyzing)	Not found	Present	Not found	Present	Present	Present	cyc_01835
6.3.5.5	K01954	Carbamoyl-phosphate synthase (glutamine-hydrolyzing)	Not found	Present	Present	Present	Not found	Present	cyc_04629
6.3.2.2	K11204	Glutamate--cysteine ligase	Not found	Present	Present	Present	Present	Present	cyc_07938
2.6.1.1	K14454	Aspartate aminotransferase, cytoplasmic	Not found	Not found	Present	Present	Present	Not found
2.6.1.1	K14455	Aspartate transaminase	Not found	Present	Not found	Not found	Not found	Present	cyc_01530
1.4.1.2	K15371	Glutamate dehydrogenase (NAD+)	Not found	Present	Present	Present	Present	Present	cyc_02140
>Glycine, serine and threonine metabolism - Reference pathway (00260)
1.1.1.3	K00003	Homoserine dehydrogenase	Not found	Not found	Not found	Not found	Not found	Not found
1.1.99.1	K00108	Choline dehydrogenase	Present	Not found	Not found	Present	Present	Present	cyc_00183
1.4.3.4	K00274	Monoamine oxidase	Not found	Not found	Not found	Not found	Not found	Not found
1.4.4.2	K00281	Glycine dehydrogenase (P-protein)	Not found	Not found	Not found	Not found	Not found	Not found
2.1.2.1	K00600	Glycine hydroxymethyltransferase (SHMT)	Present	Present	Present	Present	Present	Present	cyc_06723
2.1.2.10	K00605	Aminomethyltransferase	Not found	Present	Present	Present	Present	Present	cyc_05937
2.7.1.39	K00872	Homoserine kinase	Not found	Not found	Not found	Present	Not found	Not found
3.1.3.3	K01079	Phosphoserine phosphatase	Not found	Not found	Not found	Present	Not found	Present	cyc_05430
4.1.1.65	K01613	Phosphatidylserine decarboxylase	Present	Present	Not found	Present	Present	Present	cyc_00412
4.2.1.22	K01697	Cystathionine beta-synthase	Not found	Not found	Not found	Present	Present	Present	cyc_05537
4.2.3.1	K01733	Threonine synthase	Not found	Not found	Not found	Present	Not found	Present	cyc_02824
4.4.1.1	K01758	Cystathionine gamma-lyase	Not found	Not found	Not found	Present	Present	Present	cyc_00558
5.4.2.11	K01834	2,3-bisphosphoglycerate-dependent phosphoglycerate mutase	Present	Present	Present	Present	Present	Present	cyc_02789
>Cysteine and methionine metabolism - Reference pathway (00270)
2.1.1.10	K00547	Homocysteine S-methyltransferase	Not found	Present	Not found	Present	Not found	Not found
2.1.1.13	K00548	Methionine synthase	Not found	Not found	Not found	Not found	Not found	Not found
2.1.1.77	K00573	Protein-L-isoaspartate(D-aspartate) O-methyltransferase	Not found	Present	Not found	Present	Present	Present	cyc_02037
1.16.1.8	K00597	[methionine synthase] reductase	Present	Not found	Not found	Present	Not found	Present	cyc_03766;cyc_08423
2.1.1.-	K00599	Methyltransferase-like protein 6	Present	Present	Not found	Present	Present	Present	cyc_02724;cyc_06183;cyc_07611
2.1.2.9	K00604	Methionyl-tRNA formyltransferase	Not found	Present	Not found	Present	Not found	Not found
2.5.1.6	K00789	Methionine adenosyltransferase	Present	Present	Present	Present	Present	Present	cyc_01036
3.3.1.1	K01251	Adenosylhomocysteinase	Present	Present	Present	Present	Present	Present	cyc_07096
3.5.1.31	K01450	Formylmethionine deformylase	Not found	Present	Not found	Not found	Not found	Not found
2.1.1.199	K03438	16S rRNA (cytosine1402-N4)-methyltransferase	Not found	Not found	Present	Present	Present	Present	cyc_03400
2.1.1.62	K05925	mRNA (2'-O-methyladenosine-N6-)-methyltransferase	Not found	Present	Present	Present	Present	Present	cyc_01075
2.1.1.-	K15264	Putative methyltransferase	Present	Not found	Not found	Present	Present	Present	cyc_04266;cyc_04267
>Valine, leucine and isoleucine degradation - Reference pathway (00280)
2.6.1.42	K00826	Branched-chain amino acid transaminase	Not found	Present	Not found	Present	Present	Present	cyc_04482
1.2.4.4	K00166	2-oxoisovalerate dehydrogenase E1 component alpha subunit	Not found	Present	Present	Present	Present	Present	cyc_04563
1.2.4.4	K00167	2-oxoisovalerate dehydrogenase E1 component beta subunit	Not found	Present	Present	Present	Present	Present	cyc_04883
2.3.1.168	K09699	2-oxoisovalerate dehydrogenase E2 component (dihydrolipoyl transacylase)	Not found	Present	Present	Present	Present	Present	cyc_02840
1.3.8.4	K00253	Isovaleryl-CoA dehydrogenase	Not found	Not found	Not found	Present	Not found	Not found
6.4.1.4	K01969	3-methylcrotonyl-CoA carboxylase beta subunit	Not found	Not found	Not found	Present	Not found	Not found
4.2.1.18	K05607	Methylglutaconyl-CoA hydratase	Not found	Not found	Not found	Not found	Not found	Not found
4.1.3.4	K01640	Hydroxymethylglutaryl-CoA lyase	Not found	Not found	Not found	Present	Not found	Not found
6.2.1.16	K01907	Acetoacetyl-CoA synthetase	Not found	Not found	Not found	Present	Not found	Not found
2.3.1.9	K00626	Acetyl-CoA C-acetyltransferase	Not found	Present	Present	Present	Present	Present	cyc_08317
1.3.99.12	K09478	Short/branched chain acyl-CoA dehydrogenase	Not found	Not found	Not found	Present	Present	Present	cyc_00035
4.2.1.17	K07511	Enoyl-CoA hydratase	Not found	Not found	Present	Present	Present	Present	cyc_07089
3.1.2.4	K05605	3-hydroxyisobutyryl-CoA hydrolase	Not found	Present	Present	Present	Present	Present	cyc_04262
1.1.1.31	K00020	3-hydroxyisobutyrate dehydrogenase	Not found	Not found	Not found	Present	Present	Present	cyc_08247
1.1.1.35 4.2.1.107	K12405	3-hydroxyacyl-CoA dehydrogenase / 3a,7a,12a-trihydroxy-5b-cholest-24-enoyl-CoA hydratase	Present	Not found	Not found	Present	Present	Present	cyc_09089
2.3.1.16	K07513	Acetyl-CoA acyltransferase	Not found	Not found	Not found	Present	Present	Present	cyc_00495
1.2.1.3	K00128	Aldehyde dehydrogenase (NAD+)	Not found	Not found	Not found	Present	Not found	Present	cyc_02260
1.2.1.27	K00140	Malonate-semialdehyde dehydrogenase	Not found	Not found	Not found	Present	Not found	Not found
>Lysine biosynthesis - Reference pathway (00300)
1.2.1.11	K00133	Aspartate-semialdehyde dehydrogenase	Not found	Not found	Not found	Present	Not found	Not found
1.2.1.31	K00143	Aminoadipate-semialdehyde dehydrogenase	Not found	Not found	Not found	Not found	Not found	Present	cyc_06901
1.17.1.8	K00215	4-hydroxy-tetrahydrodipicolinate reductase	Not found	Not found	Not found	Present	Not found	Not found
1.5.1.7	K00290	Saccharopine dehydrogenase (NAD+, L-lysine forming)	Present	Present	Not found	Present	Not found	Not found
2.7.2.4	K00928	Aspartate kinase	Not found	Not found	Not found	Present	Not found	Not found
3.4.19.1	K01303	Acylaminoacyl-peptidase	Present	Present	Not found	Present	Present	Present	cyc_07020
4.1.1.20	K01586	Diaminopimelate decarboxylase	Not found	Not found	Not found	Present	Not found	Not found
4.2.1.36	K01705	Homoaconitate hydratase	Not found	Not found	Not found	Not found	Not found	Not found
4.3.3.7	K01714	4-hydroxy-tetrahydrodipicolinate synthase	Not found	Not found	Not found	Present	Not found	Not found
>Lysine degradation - Reference pathway (00310)
1.2.4.2	K00164	Oxoglutarate dehydrogenase (lipoamide)	Not found	Present	Present	Present	Present	Present	cyc_05506
2.1.2.1	K00600	Glycine hydroxymethyltransferase	Present	Present	Present	Present	Present	Present	cyc_06723
2.3.1.9	K00626	Acetyl-CoA C-acetyltransferase	Not found	Present	Present	Present	Present	Present	cyc_08317
2.3.1.61	K00658	Dihydrolipoamide S-succinyltransferase	Not found	Present	Present	Present	Present	Present	cyc_00358
4.1.1.18	K01582	Lysine decarboxylase	Not found	Present	Not found	Present	Present	Present	cyc_00112
2.1.1.43	K09186	Histone-lysine N-methyltransferase MLL1	Not found	Not found	Not found	Present	Present	Present	cyc_03461
2.1.1.43	K11423	Histone-lysine N-methyltransferase SETD2	Not found	Not found	Present	Present	Not found	Not found
2.1.1.43	K11428	Histone-lysine N-methyltransferase SETD8	Present	Present	Present	Present	Present	Present	cyc_02056
>Arginine and proline metabolism - Reference pathway (00330)
2.7.2.11	K00931	Glutamate 5-kinase	Present	Not found	Not found	Present	Present	Present	cyc_03753
1.2.1.41	K00147	Glutamate-5-semialdehyde dehydrogenase	Present	Not found	Not found	Present	Present	Present	cyc_00268
1.5.1.2	K00286	Pyrroline-5-carboxylate reductase	Present	Present	Not found	Present	Present	Present	cyc_00326
3.5.3.1	K01476	Arginase	Not found	Present	Not found	Not found	Not found	Not found
2.6.1.13	K00819	Ornithine--oxo-acid transaminase	Not found	Present	Not found	Present	Present	Present	cyc_05082
1.2.1.88	K00294	1-pyrroline-5-carboxylate dehydrogenase	Not found	Not found	Not found	Present	Present	Present	cyc_06673
1.5.-.-	K00318	Proline dehydrogenase	Not found	Not found	Not found	Present	Present	Present	cyc_06514
1.14.11.2	K00472	Proline hydroxylase	Present	Present	Present	Present	Present	Present	cyc_04073
2.3.1.1	K00618	Amino-acid N-acetyltransferase	Not found	Not found	Not found	Not found	Not found	Not found
3.5.1.4	K01426	Amidase	Not found	Not found	Not found	Not found	Not found	Not found
4.1.1.17	K01581	Ornithine decarboxylase	Not found	Not found	Not found	Not found	Not found	Not found
4.1.1.50	K01611	Adenosylmethionine decarboxylase	Not found	Present	Not found	Not found	Not found	Not found
2.5.1.16	K00797	Spermidine synthase	Not found	Present	Not found	Not found	Not found	Not found
1.4.3.22	K11182	Amine oxidase (copper-containing)	Not found	Not found	Not found	Not found	Not found	Not found
1.14.13.39	K13240	Nitric-oxide synthase	Not found	Not found	Not found	Not found	Not found	Not found
1.5.3.13	K00308	N1-acetylpolyamine oxidase	Present	Not found	Not found	Present	Present	Present	cyc_03086
2.3.1.57	K00657	Diamine N-acetyltransferase (spermidine/spermine N1-acetyltransferase) (SSAT)	Present	Not found	Not found	Present	Present	Present	cyc_02971
1.5.3.17	K17839	Polyamine oxidase	Not found	Not found	Not found	Not found	Not found	Present	cyc_08527
>Tyrosine metabolism - Reference pathway (00350)
1.14.17.1	K00503	Dopamine-beta-monooxygenase	Not found	Not found	Not found	Not found	Not found	Not found
4.1.1.25	K01592	Tyrosine decarboxylase (AADC)	Not found	Not found	Not found	Not found	Not found	Not found
>gamma-Hexachlorocyclohexane degradation - Reference pathway (00361)
3.1.3.1	K01113	Alkaline phosphatase	Present	Present	Present	Present	Present	Present	cyc_01047
>Tryptophan metabolism - Reference pathway (00380)
1.2.4.2	K00164	Oxoglutarate dehydrogenase (lipoamide)	Not found	Present	Present	Present	Present	Present	cyc_05506
2.1.1.4	K00543	Acetylserotonin O-methyltransferase	Not found	Not found	Not found	Not found	Not found	Not found
2.3.1.9	K00626	Acetyl-CoA C-acetyltransferase	Not found	Present	Present	Present	Present	Present	cyc_08317
1.11.1.6	K03781	Catalase	Not found	Not found	Not found	Present	Present	Present	cyc_01556
>Phenylalanine, tyrosine and tryptophan biosynthesis - Reference pathway (00400)
1.14.16.1	K00500	Phenylalanine-4-hydroxylase (AAAH)	Not found	Not found	Not found	Present	Not found	Not found
2.3.2.6	K00684	Leucyl/phenylalanyl-tRNA--protein transferase	Not found	Present	Present	Present	Present	Present	cyc_03776
2.4.2.18	K00766	Anthranilate phosphoribosyltransferase	Not found	Not found	Not found	Not found	Not found	Not found
2.6.1.57	K00832	Aromatic amino acid transferase	Not found	Present	Present	Present	Not found	Not found
4.1.1.48	K01609	Indole-3-glycerol-phosphate synthase	Not found	Not found	Not found	Not found	Not found	Not found
2.5.1.54	K01626	3-deoxy-7-phosphoheptulonate synthase	Not found	Not found	Not found	Present	Present	Present	cyc_01534
2.5.1.54	K13853	3-deoxy-7-phosphoheptulonate synthase / chorismate mutase	Not found	Not found	Not found	Not found	Not found	Not found
4.1.3.27	K01657	Anthranilate synthase	Not found	Present	Not found	Present	Present	Not found
4.2.3.4	K01735	3-dehydroquinate dehydratase (AROM)	Not found	Present	Not found	Present	Present	Present	cyc_02818
4.2.3.5	K01736	Chorismate synthase	Not found	Present	Not found	Present	Present	Present	cyc_04257
4.2.1.11	K01689	Phosphopyruvate hydratase	Present	Present	Present	Present	Present	Present	cyc_07555
4.2.1.20	K01696	Tryptophan synthase	Present	Not found	Not found	Not found	Not found	Not found
4.2.1.96	K01724	4a-hydroxytetrahydrobiopterin dehydratase	Not found	Not found	Not found	Present	Not found	Present	cyc_08555
5.3.2.1	K07253	Phenylpyruvate tautomerase	Not found	Present	Not found	Present	Present	Present	cyc_01312
>beta-Alanine metabolism - Reference pathway (00410)
2.5.1.16	K00797	Spermidine synthase	Not found	Present	Not found	Not found	Not found	Not found
3.1.2.4	K05605	3-hydroxyisobutyryl-CoA hydrolase	Not found	Present	Present	Present	Present	Present	cyc_04262
>Aminophosphonate metabolism - Reference pathway (00440)
2.7.7.14	K00967	Ethanolamine-phosphate cytidylyltransferase	Present	Present	Present	Present	Present	Present	cyc_02427
2.7.7.15	K00968	Cholinephosphate cytidylyltransferase	Present	Present	Present	Present	Present	Present	cyc_01488
2.7.8.1	K00993	Ethanolaminephosphotransferase	Present	Present	Present	Present	Present	Present	cyc_01411
>Selenoamino acid metabolism - Reference pathway (00450)
1.8.1.2	K00380	Sulfite reductase (NADPH)	Not found	Not found	Not found	Not found	Not found	Not found
1.8.7.1	K00392	Sulfite reductase (ferredoxin)	Not found	Not found	Not found	Not found	Not found	Not found
2.7.9.3	K01008	Selenide,water dikinase	Not found	Present	Not found	Present	Present	Present	cyc_07107
3.3.1.1	K01251	Adenosylhomocysteinase	Present	Present	Present	Present	Present	Present	cyc_07096
>Glutathione metabolism - Reference pathway (00480)
1.1.1.49	K00036	Glucose-6-phosphate 1-dehydrogenase	Not found	Present	Present	Present	Present	Present	cyc_06418
1.11.1.9	K00432	Glutathione peroxidase	Present	Present	Not found	Present	Present	Present	cyc_08111
1.11.1.15	K03386	Peroxiredoxin	Present	Present	Present	Present	Present	Present	cyc_01332
1.8.1.7	K00383	Glutathione-disulfide reductase	Not found	Present	Not found	Present	Present	Present	cyc_01317
3.4.11.1	K01255	Leucyl aminopeptidase	Present	Present	Present	Present	Present	Present	cyc_06621
2.5.1.18	K00799	Glutathione transferase	Present	Present	Present	Present	Present	Present	cyc_04670
3.4.11.2	K01256	Membrane alanine aminopeptidase	Present	Not found	Present	Present	Present	Present	cyc_01568
1.15.1.1	K04564	Superoxide dismutase, Fe-Mn family	Present	Present	Present	Present	Present	Present	cyc_06119
6.3.2.2	K11204	Glutamate--cysteine ligase	Not found	Present	Present	Present	Present	Present	cyc_07938
6.3.2.3	K01920	Glutathione synthase	Not found	Present	Present	Present	Present	Present	cyc_05727
>Starch and sucrose metabolism - Reference pathway (00500)
2.7.7.27	K00975	Glucose-1-phosphate adenylyltransferase	Not found	Not found	Not found	Not found	Not found	Not found
2.7.7.9	K00963	UTP--glucose-1-phosphate uridylyltransferase	Present	Present	Present	Not found	Not found	Not found
2.7.7.64	K12447	UDP-sugar pyrophosphorylase	Not found	Not found	Not found	Present	Present	Present	cyc_02347
2.4.1.11	K00693	Glycogen(starch) synthase	Present	Not found	Not found	Not found	Not found	Not found
2.4.1.21	K00703	Starch synthase	Not found	Not found	Not found	Present	Present	Present	cyc_02046
2.4.1.18	K00700	1,4-alpha-glucan branching enzyme	Present	Not found	Not found	Present	Present	Present	cyc_01802
2.4.1.1	K00688	Starch phosphorylase	Present	Not found	Not found	Present	Present	Present	cyc_06215
3.2.1.1	K01176	Alpha-amylase	Present	Not found	Not found	Present	Present	Present	cyc_01071
3.2.1.33	K01196	Amylo-alpha-1,6-glucosidase	Present	Not found	Not found	Present	Present	Present	cyc_05240
2.4.1.25	K00705	4-alpha-glucanotransferase	Present	Not found	Not found	Present	Present	Present	cyc_01651
2.4.1.15	K00697	Trehalose 6-phosphate synthase	Not found	Not found	Not found	Not found	Present	Present	cyc_03770
3.1.3.12	K01087	Trehalose 6-phosphate phosphatase	Not found	Not found	Not found	Not found	Present	Present	cyc_03765
2.4.1.15 3.1.3.12	K16055	Trehalose 6-phosphate synthase/phosphatase	Present	Not found	Present	Present	Present	Present	cyc_06504
3.2.1.28	K01194	Alpha,alpha-trehalase	Not found	Not found	Not found	Not found	Present	Present	cyc_01116
3.2.1.141	K01236	Maltooligosyltrehalose trehalohydrolase	Not found	Not found	Not found	Not found	Present	Present	cyc_03305
2.4.1.34	K00706	1,3-beta-glucan synthase	Not found	Not found	Not found	Present	Present	Present	cyc_02196
3.2.1.39	K01199	Glucan endo-1,3-beta-D-glucosidase	Not found	Not found	Not found	Present	Not found	Present	cyc_04491
>N-Glycans biosynthesis - Reference pathway (00510)
2.7.1.108	K00902	Dolichol kinase (SEC59)	Present	Present	Not found	Present	Not found	Present	cyc_08564
2.7.8.15	K01001	UDP-N-acetylglucosamine--dolichyl-phosphate N-acetylglucosaminephosphotransferase (ALG7)	Present	Present	Present	Present	Present	Present	cyc_01609
2.4.1.141	K07432	Beta-1,4-N-acetylglucosaminyltransferase (ALG13)	Not found	Present	Present	Present	Present	Present	cyc_04628
2.4.1.142	K03842	Beta-1,4-mannosyltransferase (ALG1)	Present	Not found	Not found	Present	Not found	Present	cyc_05827
2.4.1.132,2.4.1.257	K03843	Alpha-1,3/alpha-1,6-mannosyltransferase (ALG2)	Present	Not found	Not found	Present	Not found	Present	cyc_00322
2.4.1.131	K03844	Alpha-1,2-mannosyltransferase (ALG11)	Present	Not found	Not found	Present	Not found	Present	cyc_06349
-	K06316	Oligosaccharidyl-lipid flippase family	Present	Not found	Not found	Present	Not found	Not found
2.4.1.83	K00721	Dolichyl-phosphate beta-D-mannosyltransferase (DPM1)	Present	Present	Present	Present	Not found	Present	cyc_02746
-	K09659	Dolichyl-phosphate mannosyltransferase polypeptide 3 (DPM3)	Not found	Not found	Not found	Present	Not found	Not found
2.4.1.130(2.4.1.258,2.4.1.259,2.4.1.260,2.4.1.261)	K03845;K03846;K03847	Alpha-1,3-mannosyltransferase (ALG3;ALG9;ALG12)	Not found	Not found	Not found	Not found	Not found	Not found
2.4.1.258	K03845	Alpha-1,3-mannosyltransferase (ALG3)	Not found	Not found	Not found	Not found	Not found	Not found
2.4.1.259;2.4.1.261	K03846	Alpha-1,2-mannosyltransferase (ALG9)	Not found	Not found	Not found	Not found	Not found	Not found
2.4.1.260	K03847	Alpha-1,6-mannosyltransferase (ALG12)	Not found	Not found	Not found	Not found	Not found	Not found
2.4.1.117	K00729	Dolichyl-phosphate beta-glucosyltransferase (ALG5)	Present	Not found	Not found	Present	Not found	Not found
2.4.1.267	K03848	Alpha-1,3-glucosyltransferase (ALG6)	Present	Not found	Not found	Present	Not found	Not found
2.4.1.265	K03849	Alpha-1,3-glucosyltransferase (ALG8)	Present	Not found	Not found	Present	Not found	Not found
2.4.1.256	K03850	Alpha-1,2-glucosyltransferase (ALG10)	Not found	Not found	Not found	Present	Not found	Not found
2.4.99.18	K07151	Dolichyl-diphosphooligosaccharide--protein glycosyltransferase (STT)	Present	Present	Present	Present	Present	Present	cyc_02519
2.4.99.18	K12670	Oligosaccharyltransferase complex subunit beta (OST)	Present	Present	Not found	Present	Present	Present	cyc_08115
3.2.1.106	K01228	Mannosyl-oligosaccharide glucosidase (GCS1)	Not found	Not found	Not found	Present	Not found	Not found
3.2.1.84	K05546	Alpha 1,3-glucosidase (GANAB)	Present	Not found	Not found	Present	Present	Present	cyc_02905
3.2.1.113	K01230	Mannosyl-oligosaccharide alpha-1,2-mannosidase (MAN1)	Not found	Not found	Not found	Not found	Not found	Not found
3.2.1.114	K01231	Alpha-mannosidase II (MAN2)	Not found	Not found	Not found	Not found	Not found	Not found
2.4.1.101	K00726	Alpha-1,3-mannosyl-glycoprotein beta-1,2-N-acetylglucosaminyltransferase (MGAT1)	Not found	Not found	Not found	Present	Not found	Not found
2.4.1.144	K00737	Beta-1,4-mannosyl-glycoprotein beta-1,4-N-acetylglucosaminyltransferase (MGAT3)	Not found	Not found	Not found	Present	Present	Present	cyc_05544
2.4.1.145	K00738	Alpha-1,3-mannosylglycoprotein beta-1,4-N-acetylglucosaminyltransferase A/B	Not found	Not found	Not found	Not found	Not found	Not found
3.6.1.43	K07252	Dolichyldiphosphatase	Present	Present	Not found	Not found	Not found	Not found
-	K12666	Oligosaccharyltransferase complex subunit alpha (ribophorins I)	Present	Not found	Not found	Present	Present	Present	cyc_02077
>O-Glycans biosynthesis - Reference pathway (00512)
2.4.1.102	K00727	Beta-1,3-galactosyl-O-glycosyl-glycoprotein beta-1,6-N-acetylglucosaminyltransferase (GCNT1)	Not found	Not found	Not found	Not found	Not found	Not found
2.4.1.109	K00728	Dolichyl-phosphate-mannose-protein mannosyltransferase (POMT)	Not found	Not found	Not found	Not found	Not found	Not found
2.4.1.122	K00731	Glycoprotein-N-acetylgalactosamine 3-beta-galactosyltransferase	Not found	Not found	Not found	Not found	Not found	Not found
2.4.1.41	K00710	Polypeptide N-acetylgalactosaminyltransferase (GALNT)	Present	Not found	Not found	Present	Present	Present	cyc_01839
2.4.99.1	K00778	Beta-galactoside alpha-2,6-sialyltransferase (sialyltransferase 1) (SIAT1)	Not found	Not found	Not found	Not found	Not found	Not found
2.4.1.221	K03691	Peptide-O-fucosyltransferase (POFUT)	Present	Present	Not found	Present	Present	Present	cyc_07971
2.4.1.-	K05538	Alpha 1,3-mannosyltransferase (MNN1)	Not found	Not found	Not found	Not found	Not found	Not found
2.4.1.-	K07632	Galactoside alpha-1,3-fucosyltransferase 4 (FUT4)	Not found	Not found	Not found	Not found	Not found	Not found
2.4.1.-	K09905	Beta-1,4-galactosyltransferase 5 (B4GALT5)	Not found	Not found	Not found	Not found	Not found	Not found
2.4.1.-	K10969	Alpha 1,3-mannosyltransferase (MNT3)	Not found	Not found	Not found	Not found	Not found	Not found
2.4.1.-	K13675	UDP-glucose:O-linked fucose beta-1,3-glucosyltransferase (B3GALTL)	Present	Not found	Not found	Present	Present	Present	cyc_01135;cyc_01136
2.4.2.-	K13676	UDP-xylose:glucoside alpha-1,3-xylosyltransferase (GXYLT)	Not found	Not found	Not found	Not found	Not found	Not found
>Amino sugar and nucleotide sugar metabolism - Reference pathway (00520)
2.7.1.1	K00844	Hexokinase	Present	Present	Present	Present	Present	Present	cyc_04457
2.6.1.16	K00820	Glutamine-fructose-6-phosphate transaminase (isomerizing)	Present	Present	Present	Present	Present	Present	cyc_06765
2.3.1.4	K00621	Glucosamine-phosphate N-acetyltransferase	Not found	Not found	Not found	Not found	Not found	Not found
5.4.2.3	K01836	Phosphoacetylglucosamine mutase	Present	Present	Present	Present	Not found	Present	cyc_06779
2.7.7.23	K00972	UDP-N-acetylglucosamine diphosphorylase	Present	Present	Present	Present	Present	Present	cyc_01991
3.2.1.14	K01183	Chitinase	Not found	Present	Not found	Present	Present	Not found
3.2.1.52	K12373	Hexosaminidase	Not found	Not found	Not found	Not found	Not found	Not found
2.7.1.59	K00884	N-acetylglucosamine kinase	Not found	Not found	Not found	Not found	Not found	Not found
2.4.1.16	K00698	Chitin synthase	Not found	Not found	Not found	Not found	Not found	Not found
3.2.1.55	K01209	Alpha-N-arabinofuranosidase	Not found	Not found	Not found	Not found	Not found	Not found
3.2.1.37	K15920	Beta-D-xylosidase 4	Not found	Not found	Not found	Not found	Not found	Not found
5.3.1.9	K01810	Glucose-6-phosphate isomerase	Present	Present	Present	Present	Present	Present	cyc_00724
5.4.2.2	K01835	Phosphoglucomutase	Present	Present	Not found	Present	Present	Present	cyc_00867;cyc_03021
2.7.7.9	K00963	UTP--glucose-1-phosphate uridylyltransferase	Present	Present	Present	Not found	Not found	Not found
2.7.7.64	K12447	UDP-sugar pyrophosphorylase	Not found	Not found	Not found	Present	Present	Present	cyc_02347
5.3.1.8	K01809	Mannose-6-phosphate isomerase	Present	Present	Present	Present	Present	Present	cyc_06446
5.4.2.8	K17497	Phosphomannomutase	Present	Present	Present	Present	Not found	Not found
2.7.7.13	K00966	Mannose-1-phosphate guanylyltransferase	Present	Present	Present	Present	Present	Present	cyc_01827
2.7.7.13;5.4.2.8	K16881	Mannose-1-phosphate guanylyltransferase / phosphomannomutase	Not found	Not found	Not found	Not found	Not found	Present	cyc_08840
5.1.3.2	K01784	UDP-glucose 4-epimerase	Present	Not found	Not found	Present	Present	Present	cyc_07139
4.2.1.47	K01711	GDP-mannose 4,6-dehydratase	Not found	Present	Not found	Present	Present	Present	cyc_06664
1.1.1.271	K02377	GDP-L-fucose synthase	Not found	Present	Not found	Present	Present	Present	cyc_05547
1.1.1.22	K00012	UDP-glucose 6-dehydrogenase	Present	Not found	Not found	Not found	Not found	Not found
4.1.1.35	K08678	UDP-glucuronate decarboxylase	Present	Not found	Not found	Not found	Not found	Not found
>Erythromycin biosynthesis - Reference pathway (00522)
2.7.7.24	K00973	Glucose-1-phosphate thymidylyltransferase	Not found	Not found	Not found	Not found	Present	Not found
>Glycerolipid metabolism - Reference pathway (00561&00564)
1.1.1.2	K00002	Alcohol dehydrogenase (NADP+)	Not found	Not found	Not found	Present	Present	Present	cyc_04823
1.1.1.8	K00006	Glycerol-3-phosphate dehydrogenase (NAD+)	Present	Present	Present	Present	Present	Present	cyc_04280
1.1.5.3	K00111	Glycerol-3-phosphate dehydrogenase	Not found	Present	Present	Present	Present	Present	cyc_06345
2.3.1.15	K00630	Glycerol-3-phosphate O-acyltransferase	Present	Present	Present	Present	Present	Present	cyc_05851
2.3.1.20	K00635	Diacylglycerol O-acyltransferase	Present	Present	Present	Present	Present	Present	cyc_04735
2.3.1.43	K00650	Lecithin-cholesterol acyltransferase	Not found	Present	Not found	Present	Present	Present	cyc_05593
2.3.1.51	K00655	1-acylglycerol-3-phosphate O-acyltransferase	Present	Present	Present	Present	Present	Present	cyc_06280
2.7.1.30	K00864	Glycerol kinase	Not found	Present	Present	Not found	Not found	Not found
2.7.1.32	K00866	Choline kinase	Present	Present	Present	Present	Present	Not found
2.7.1.82	K00894	Ethanolamine kinase	Present	Present	Present	Present	Present	Present	cyc_08242
2.7.1.107	K00901	Diacylglycerol kinase	Present	Present	Present	Present	Present	Present	cyc_00961;cyc_05361
2.7.7.14	K00967	Ethanolamine-phosphate cytidylyltransferase	Present	Present	Present	Present	Present	Present	cyc_02427
2.7.7.15	K00968	Cholinephosphate cytidylyltransferase	Present	Present	Present	Present	Present	Present	cyc_01488
2.7.7.41	K00981	Phosphatidate cytidylyltransferase	Present	Present	Present	Present	Present	Present	cyc_06191;cyc_06288
2.7.8.1	K00993	Ethanolaminephosphotransferase	Present	Present	Present	Present	Present	Present	cyc_01411
2.7.8.2	K00994	Diacylglycerol cholinephosphotransferase	Present	Present	Present	Present	Present	Present	cyc_01411
2.7.8.5	K00995	CDP-diacylglycerol--glycerol-3-phosphate 3-phosphatidyltransferase	Present	Present	Present	Present	Present	Present	cyc_08471
2.7.8.11	K00999	CDP-diacylglycerol--inositol 3-phosphatidyltransferase	Present	Present	Present	Present	Not found	Present	cyc_01512
2.7.8.-	K01005	Cardiolipin synthetase	Present	Present	Present	Present	Present	Present	cyc_00923
3.1.1.3	K01046	Triacylglycerol lipase	Present	Not found	Not found	Present	Not found	Not found
3.1.1.4	K01047	Phospholipase A2	Present	Not found	Present	Present	Not found	Not found
3.1.1.7	K01049	Acetylcholinesterase	Not found	Not found	Not found	Not found	Not found	Not found
3.1.1.23	K01054	Acylglycerol lipase	Not found	Present	Not found	Present	Present	Present	cyc_08900
3.1.1.32	K01058	Phospholipase A1	Present	Present	Present	Present	Not found	Not found
3.1.3.27	K01095	Phosphatidylglycerophosphatase A	Not found	Not found	Not found	Not found	Not found	Not found
3.1.3.1	K01113	Alkaline phosphatase	Present	Present	Present	Present	Present	Present	cyc_01047
3.1.4.3	K01114	Phospholipase C	Present	Present	Present	Present	Not found	Not found
3.1.4.46	K01126	Glycerophosphodiester phosphodiesterase	Present	Present	Present	Present	Present	Present	cyc_01051;cyc_04656
3.2.1.22	K01189	Alpha-galactosidase	Not found	Not found	Not found	Present	Not found	Present	cyc_05094
4.1.1.65	K01613	Phosphatidylserine decarboxylase	Present	Present	Not found	Present	Present	Present	cyc_00412
2.1.1.103	K05929	Phosphoethanolamine N-methyltransferase	Not found	Present	Not found	Present	Present	Present	cyc_03264
2.4.1.-	K06119	Sulfoquinovosyltransferase	Not found	Not found	Not found	Not found	Not found	Not found
3.1.1.5	K06130	Lysophospholipase	Present	Present	Present	Present	Present	Present	cyc_05798
2.7.8.-	K08729	Phosphatidylserine synthase 1	Not found	Present	Not found	Not found	Not found	Not found
2.7.8.29	K08730	Phosphatidylserine synthase 2	Present	Not found	Not found	Present	Present	Present	cyc_05949;cyc_06535
2.3.1.20 2.3.1.75 2.3.1.76	K11155	Diacylglycerol O-acyltransferase 1	Not found	Not found	Not found	Not found	Not found	Not found
3.2.1.23	K12111	Beta-galactosidase	Not found	Not found	Not found	Present	Not found	Not found
2.3.1.15	K13506	Glycerol-3-phosphate O-acyltransferase 3/4	Not found	Present	Present	Present	Not found	Present	cyc_03495
2.3.1.51	K13509	Lysophosphatidate acyltransferase	Not found	Present	Present	Present	Present	Present	cyc_03889
1.1.1.1	K13954	Alcohol dehydrogenase	Present	Not found	Not found	Not found	Not found	Not found
2.7.1.32 2.7.1.82	K14156	Choline/ethanolamine kinase	Not found	Not found	Not found	Present	Present	Present	cyc_06889
3.1.3.4	K15728	Phosphatidate phosphatase LPIN	Present	Present	Present	Present	Present	Present	cyc_03248
2.7.1.31	K15918	Glycerate kinase	Not found	Not found	Not found	Present	Not found	Not found
>Inositol phosphate metabolism - Reference pathway (00562)
2.7.1.67	K00888	1-phosphatidylinositol 4-kinase	Present	Present	Present	Present	Present	Present	cyc_02632;cyc_08252
2.7.1.68	K00889	1-phosphatidylinositol-4-phosphate 5-kinase	Present	Present	Present	Present	Present	Present	cyc_00908;cyc_05953
2.7.1.127	K00911	Inositol-trisphosphate 3-kinase	Not found	Not found	Not found	Not found	Not found	Not found
2.7.1.137	K00914	Phosphatidylinositol 3-kinase	Present	Present	Present	Present	Present	Not found
2.7.1.150	K00921	1-phosphatidylinositol-3-phosphate 5-kinase	Not found	Not found	Present	Present	Present	Present	cyc_06966
2.7.8.11	K00999	CDP-diacylglycerol--inositol 3-phosphatidyltransferase	Present	Present	Present	Present	Not found	Present	cyc_01512
3.1.3.25	K01092	myo-inositol-1(or 4)-monophosphatase	Present	Present	Not found	Present	Present	Present	cyc_02307
3.1.3.36	K01099	Phosphoinositide 5-phosphatase	Present	Not found	Present	Present	Present	Present	cyc_05736
3.1.3.56	K01106	Inositol-polyphosphate 5-phosphatase	Not found	Present	Present	Present	Not found	Not found
3.1.3.57	K01107	Inositol polyphosphate 1-phosphatase	Not found	Not found	Not found	Not found	Not found	Not found
5.3.1.1	K01803	Triosephosphate isomerase	Present	Present	Present	Present	Present	Present	cyc_01776
5.5.1.4	K01858	Inositol-3-phosphate synthase	Not found	Present	Not found	Not found	Not found	Not found
3.1.3.86	K03084	Phosphatidylinositol-3,4,5-trisphosphate 5-phosphatase 1	Not found	Not found	Not found	Present	Not found	Not found
3.1.4.11	K05857	Phosphoinositide phospholipase C	Present	Present	Present	Present	Present	Present	cyc_07393;cyc_08913
>Glycosylphosphatidylinositol(GPI)-anchor biosynthesis - Reference pathway (00563)
3.1.4.50	K01127	Glycosylphosphatidylinositol phospholipase D	Not found	Not found	Not found	Not found	Not found	Not found
2.4.1.-	K05284	Phosphatidylinositol glycan - PIG M	Present	Present	Present	Present	Present	Present	cyc_06509
2.4.1.-	K07542	Phosphatidylinositol glycan - PIG V	Present	Present	Present	Present	Not found	Not found
3.5.1.89	K03434	N-acetylglucosaminylphosphatidylinositol deacetylase - PIG L	Present	Present	Present	Present	Present	Present	cyc_05359
2.4.1.198	K03857	Phosphatidylinositol glycan - PIG A	Present	Present	Present	Present	Present	Present	cyc_07253
2.4.1.198	K03858	Phosphatidylinositol glycan - PIG H	Present	Not found	Not found	Present	Present	Present	cyc_04695
2.4.1.198	K03859	Phosphatidylinositol glycan - PIG C	Present	Present	Present	Present	Present	Present	cyc_05048
2.4.1.198	K03860	Phosphatidylinositol glycan - PIG Q	Present	Present	Present	Present	Present	Present	cyc_03195
2.4.1.198	K03861	Phosphatidylinositol glycan - PIG P	Present	Present	Not found	Present	Present	Not found
2.3.-.-	K05283	Phosphatidylinositol glycan - PIG W	Not found	Present	Present	Present	Present	Present	cyc_03664
3.-.-.-	K05294	Glycosylphosphatidylinositol deacylase - PGAP1	Not found	Not found	Not found	Present	Present	Present	cyc_04238
2.4.1.-	K05286	Phosphatidylinositol glycan - PIG B	Present	Present	Not found	Present	Not found	Not found
-	K05288	Phosphatidylinositol glycan - PIG O	Present	Present	Present	Present	Present	Present	cyc_07027
-	K05289	Glycosylphosphatidylinositol transamidase - GAA1	Not found	Present	Present	Present	Not found	Not found
-	K05290	Phosphatidylinositol glycan - PIG K	Present	Not found	Present	Present	Present	Present	cyc_01080
-	K05292	Phosphatidylinositol glycan - PIG T	Present	Present	Present	Present	Present	Present	cyc_08399
2.6.-.-	K05293	Phosphatidylinositol glycan - PIG U	Present	Present	Present	Present	Present	Not found
>Ether lipid metabolism - Reference pathway (00565)
2.5.1.26	K00803	Alkyldihydroxyacetonephosphate synthase	Not found	Not found	Not found	Not found	Present	Present	cyc_04015;cyc_07672
2.7.8.1	K00993	Ethanolaminephosphotransferase	Present	Present	Present	Present	Present	Present	cyc_01411
-	K16794	Platelet-activating factor acetylhydrolase IB subunit alpha	Not found	Not found	Not found	Present	Present	Present	cyc_07501;cyc_07502
>Arachidonic acid metabolism - Reference pathway (00590)
1.1.1.184 1.1.1.189 1.1.1.197	K00079	Carbonyl reductase 1	Not found	Not found	Not found	Not found	Not found	Present	cyc_07228
>Sphingolipid metabolism - Reference pathway (00600)
2.3.1.50	K00654	Serine palmitoyltransferase	Not found	Present	Not found	Present	Present	Present	cyc_06166
1.1.1.102	K04708	3-dehydrosphinganine reductase	Not found	Present	Not found	Present	Present	Present	cyc_03010
2.3.1.24	K04710	Ceramide synthetase	Not found	Present	Present	Present	Present	Present	cyc_05293
1.14.-.-	K04712	Sphingolipid delta-4 desaturase	Not found	Not found	Not found	Present	Not found	Present	cyc_03948
2.7.8.27	K04714	Shingomyelin synthase	Not found	Present	Not found	Present	Not found	Not found
2.7.8.3	-	Ceramide cholinephosphotransferase	Not found	Present	Present	Present	Present	Present	cyc_04940
3.1.3.4	K01080	Phosphatidate phosphatase	Not found	Not found	Not found	Present	Present	Present	cyc_04940
3.1.4.12	K01117	Sphingomyelin phosphodiesterase	Present	Present	Present	Present	Present	Present	cyc_03693;cyc_04435
3.2.1.18	K01186	Exo-alpha-sialidase	Not found	Not found	Not found	Not found	Not found	Not found
3.2.1.22	K01189	Alpha-galactosidase	Not found	Not found	Not found	Present	Not found	Present	cyc_05094
3.2.1.23	K12111	Beta-galactosidase	Not found	Not found	Not found	Present	Not found	Not found
>Pyruvate metabolism - Reference pathway (00620)
4.2.1.1	K01672	Carbonic anhydrase	Not found	Present	Present	Present	Present	Present	cyc_01880;cyc_08972
2.7.1.40	K00873	Pyruvate kinase	Present	Present	Present	Present	Present	Present	cyc_01639;cyc_03546
4.1.1.49	K01610	Phosphoenolpyruvate carboxykinase (ATP)	Not found	Present	Present	Present	Present	Present	cyc_07144
4.1.1.31	K01595	Phosphoenolpyruvate carboxylase	Present	Present	Present	Not found	Not found	Not found
6.4.1.1	K01958	Pyruvate carboxylase	Not found	Not found	Not found	Present	Not found	Not found
1.1.1.37	K00024	Malate dehydrogenase	Present	Present	Not found	Present	Present	Present	cyc_04834
1.1.5.4	K00116	Malate dehydrogenase (quinone)	Present	Present	Present	Present	Present	Present	cyc_00723
-	-	Apicoplast triosephosphate translocator (APT1)	Not found	Present	Present	Present	Present	Present	cyc_06026
1.2.4.1	K00161	Pyruvate dehydrogenase E1 component subunit alpha	Not found	Present	Not found	Present	Present	Present	cyc_03035
1.2.4.1	K00162	Pyruvate dehydrogenase E1 component subunit beta	Not found	Present	Not found	Present	Present	Present	cyc_01784
1.8.1.4	K00382	Dihydrolipoamide dehydrogenase	Not found	Present	Present	Present	Present	Present	cyc_00257;cyc_06414;cyc_07070
2.3.1.12	K00627	Dihydrolipoamide S-acetyltransferase	Not found	Present	Not found	Present	Present	Present	cyc_00218
2.3.1.-	K03372	Acetyl-CoA transportor	Present	Present	Present	Present	Present	Present	cyc_07697
6.2.1.1	K01895	Acetate--CoA ligase	Present	Present	Present	Present	Present	Present	cyc_00537
2.3.1.88	K00670	Peptide alpha-N-acetyltransferase	Present	Present	Present	Present	Present	Present	cyc_00534
2.3.1.88	K17972	N-terminal acetyltransferase B complex catalytic subunit	Present	Present	Present	Present	Present	Present	cyc_06912
2.3.1.9	K00626	Acetyl-CoA C-acetyltransferase	Not found	Present	Present	Present	Present	Present	cyc_08317
1.1.1.36	K00023	Acetoacetyl-CoA reductase	Present	Present	Present	Present	Not found	Present	cyc_01178
1.1.1.40	K00029	Malate dehydrogenase (oxaloacetate decarboxylating) (NADP+)	Present	Not found	Not found	Not found	Not found	Not found
1.2.1.51	-	Pyruvate dehydrogenase (NADP+)	Present	Not found	Not found	Not found	Not found	Not found
4.1.1.1	K01568	Pyruvate decarboxylase	Present	Not found	Not found	Not found	Not found	Not found
1.1.1.1;1.2.1.3	K04072	Acetaldehyde dehydrogenase/alcohol dehydrogenase	Present	Not found	Not found	Not found	Not found	Not found
1.2.1.3	K00128	Aldehyde dehydrogenase (NAD+)	Not found	Not found	Not found	Present	Not found	Present	cyc_02260
4.4.1.5	K01759	Lactoylglutathione lyase (Glyoxalase I)	Not found	Present	Not found	Present	Present	Present	cyc_02538
3.1.2.6	K01069	Hydroxyacylglutathione hydrolase (Glyoxalase II)	Not found	Present	Present	Present	Present	Present	cyc_06158
>Glyoxylate and dicarboxylate metabolism - Reference pathway (00630)
1.1.1.36	K00023	Acetoacetyl-CoA reductase	Present	Present	Present	Present	Not found	Not found
1.1.1.37	K00024	Malate dehydrogenase	Present	Present	Not found	Present	Present	Present	cyc_04834
2.1.2.1	K00600	Glycine hydroxymethyltransferase	Present	Present	Present	Present	Present	Present	cyc_06723
2.3.1.9	K00626	Acetyl-CoA C-acetyltransferase	Not found	Present	Present	Present	Present	Present	cyc_08317
2.6.1.44 2.6.1.45 2.6.1.51	K00830	Alanine-glyoxylate transaminase / serine-glyoxylate transaminase / serine-pyruvate transaminase	Not found	Not found	Not found	Present	Not found	Present	cyc_04764
3.1.3.18	K01091	Phosphoglycolate phosphatase	Not found	Not found	Not found	Present	Not found	Not found
3.5.1.31	K01450	Formylmethionine deformylase	Not found	Not found	Not found	Not found	Not found	Not found
2.3.3.1	K01647	Citrate (Si)-synthase	Not found	Present	Present	Present	Present	Present	cyc_00703;cyc_07561
4.2.1.3	K01681	Aconitate hydratase	Not found	Present	Present	Present	Present	Present	cyc_02397
-	K02437	Glycine cleavage system H protein	Not found	Present	Present	Present	Present	Present	cyc_06600
1.11.1.6	K03781	Catalase	Not found	Not found	Not found	Present	Present	Present	cyc_01556
2.7.1.31	K15918	Glycerate kinase	Not found	Not found	Not found	Present	Not found	Not found
>Propanoate metabolism - Reference pathway (00640)
2.3.3.5	K01659	2-methylcitrate synthase	Not found	Not found	Not found	Present	Not found	Present	cyc_06788
4.2.1.79	K01720	2-methylcitrate dehydratase	Not found	Not found	Not found	Present	Not found	Present	cyc_02337
4.1.3.30	K03417	Methylisocitrate lyase	Not found	Not found	Not found	Present	Not found	Present	cyc_05135
6.4.1.1	K01958	Pyruvate carboxylase	Not found	Not found	Not found	Present	Not found	Not found
1.1.1.27	K00016	L-lactate dehydrogenase	Present	Present	Present	Present	Present	Present	cyc_04011
1.2.1.3	K00128	Aldehyde dehydrogenase (NAD+)	Not found	Not found	Not found	Present	Not found	Present	cyc_02260
2.3.1.9	K00626	Acetyl-CoA C-acetyltransferase	Not found	Present	Present	Present	Present	Present	cyc_08317
6.2.1.1	K01895	Acetate--CoA ligase	Present	Present	Present	Present	Present	Present	cyc_00537
6.2.1.4	K01899	Succinate--CoA ligase (GDP-forming)	Not found	Present	Present	Present	Present	Present	cyc_07743
6.2.1.5	K01900	Succinate--CoA ligase (ADP-forming)	Not found	Present	Present	Present	Present	Present	cyc_05313
6.2.1.17	K01908	Propionyl-CoA synthetase	Not found	Not found	Not found	Present	Not found	Not found
3.1.2.4	K05605	3-hydroxyisobutyryl-CoA hydrolase	Not found	Present	Present	Present	Present	Present	cyc_04262
6.4.1.2	K11262	Acetyl-CoA carboxylase	Present	Present	Not found	Present	Present	Present	cyc_05411
>Butanoate metabolism - Reference pathway (00650)
-	K15104	Solute carrier family 25 (mitochondrial oxoglutarate transporter), member 11	Present	Present	Present	Present	Present	Present	cyc_08481
4.1.1.15	K01580	Glutamate decarboxylase (GAD)	Not found	Present	Not found	Present	Present	Not found
2.6.1.19	K00823	4-aminobutyrate aminotransferase	Not found	Not found	Not found	Present	Present	Present	cyc_05082
1.2.1.16 1.2.1.79 1.2.1.20	K00135	Succinate-semialdehyde dehydrogenase / glutarate-semialdehyde dehydrogenase	Not found	Not found	Not found	Present	Present	Present	cyc_02675
-	-	GABA transporter	Not found	Present	Present	Present	Present	Present	cyc_04172;cyc_08069
1.1.1.30	K00019	3-hydroxybutyrate dehydrogenase	Not found	Not found	Not found	Present	Not found	Not found
>One carbon pool by folate - Reference pathway (00670)
1.5.1.5	K00288	Methylenetetrahydrofolate dehydrogenase (NADP+) / methenyltetrahydrofolate cyclohydrolase / formyltetrahydrofolate synthetase	Not found	Present	Not found	Present	Not found	Not found
1.5.1.20	K00297	Methylenetetrahydrofolate reductase (NADPH)	Not found	Not found	Not found	Not found	Not found	Not found
2.1.1.45	K00560	Thymidylate synthase	Present	Present	Present	Present	Present	Not found
1.5.1.3 2.1.1.45	K13998	Dihydrofolate reductase / thymidylate synthase	Present	Present	Present	Present	Not found	Present	cyc_05204
2.1.2.1	K00600	Glycine hydroxymethyltransferase	Present	Present	Present	Present	Present	Present	cyc_06723
2.1.2.9	K00604	Methionyl-tRNA formyltransferase	Not found	Present	Not found	Present	Not found	Not found
2.1.2.10	K00605	Aminomethyltransferase	Not found	Present	Present	Present	Not found	Not found
>Methane metabolism - Reference pathway (00680)
1.1.1.29	K00018	Glycerate dehydrogenase	Not found	Not found	Not found	Present	Present	Present	cyc_02742
2.6.1.44 2.6.1.45 2.6.1.51	K00830	Alanine-glyoxylate transaminase / serine-glyoxylate transaminase / serine-pyruvate transaminase	Not found	Not found	Not found	Present	Not found	Present	cyc_04764
2.7.1.31	K15918	Glycerate kinase	Not found	Not found	Not found	Present	Not found	Not found
1.1.1.95	K00058	D-3-phosphoglycerate dehydrogenase	Not found	Not found	Not found	Present	Present	Present	cyc_06862
2.6.1.52	K00831	Phosphoserine aminotransferase	Not found	Not found	Not found	Present	Present	Present	cyc_04931
3.1.3.3	K01079	Phosphoserine phosphatase	Not found	Not found	Not found	Present	Present	Present	cyc_05430
1.1.1.37	K00024	Malate dehydrogenase	Present	Present	Not found	Present	Present	Present	cyc_04834
1.1.1.284	K00121	S-(hydroxymethyl)glutathione dehydrogenase / alcohol dehydrogenas	Not found	Not found	Not found	Present	Present	Present	cyc_01700;cyc_03163
1.2.7.1	K00170	Pyruvate ferredoxin oxidoreductase, beta subunit	Not found	Not found	Not found	Not found	Not found	Not found
1.2.7.4	K00192	Acetyl-CoA decarbonylase/synthase complex subunit alpha	Not found	Not found	Not found	Not found	Not found	Not found
1.2.99.5	K00202	Formylmethanofuran dehydrogenase subunit C	Not found	Not found	Not found	Not found	Not found	Not found
2.1.2.1	K00600	Glycine hydroxymethyltransferase	Present	Present	Present	Present	Present	Present	cyc_06723
2.7.1.11	K00850	6-phosphofructokinase	Present	Present	Present	Present	Present	Present	cyc_05249
3.1.2.12	K01070	S-formylglutathione hydrolase	Not found	Not found	Not found	Not found	Not found	Not found
5.4.2.11	K01834	2,3-bisphosphoglycerate-dependent phosphoglycerate mutase	Present	Present	Present	Present	Present	Present	cyc_02789
3.1.3.11	K03841	Fructose-1,6-bisphosphatase I	Not found	Not found	Not found	Present	Present	Present	cyc_07005
3.1.3.71	K05979	2-phosphosulfolactate phosphatase	Not found	Not found	Not found	Not found	Not found	Not found
2.3.1.8	K13788	Phosphate acetyltransferase	Not found	Not found	Not found	Not found	Not found	Not found
5.4.2.12	K15634	Probable phosphoglycerate mutase	Not found	Not found	Not found	Present	Present	Present	cyc_00053;cyc_00762
>Carbon fixation in photosynthetic organisms - Reference pathway (00710)
3.1.3.37	K01100	Sedoheptulose-bisphosphatase	Not found	Not found	Not found	Present	Present	Present	cyc_02942
4.1.1.39	K01601	Ribulose-bisphosphate carboxylase	Not found	Not found	Not found	Not found	Not found	Not found
>Thiamine metabolism - Reference pathway (00730)
2.8.1.7	K04487	Cysteine desulfurase	Present	Present	Present	Present	Present	Present	cyc_01508
2.7.1.50	K00878	Hydroxyethylthiazole kinase	Not found	Present	Not found	Not found	Not found	Not found
2.7.1.49;2.7.4.7	K00877	Phosphomethylpyrimidine kinase	Not found	Present	Not found	Not found	Not found	Not found
2.5.1.3	K00788	Thiamine-phosphate diphosphorylase	Not found	Present	Not found	Not found	Not found	Not found
2.7.6.2	K00949	Thiamine diphosphokinase (TPK)	Not found	Present	Not found	Present	Not found	Present	cyc_07715
>Riboflavin metabolism - Reference pathway (00740)
2.5.1.9	K00793	Riboflavin synthase	Not found	Not found	Not found	Not found	Not found	Not found
2.7.1.26	K00861	Riboflavin kinase	Not found	Present	Present	Present	Present	Present	cyc_05110
2.7.7.2	K00953	FAD synthetase	Not found	Present	Present	Present	Present	Present	cyc_04714
3.1.3.2	K14395	Lysophosphatidic acid phosphatase type 6	Not found	Not found	Not found	Present	Present	Present	cyc_04755
3.1.3.2	K01078	Acid phosphatase	Present	Present	Present	Present	Present	Present	cyc_00089
>Vitamin B6 metabolism - Reference pathway (00750)
1.4.3.5	K00275	Pyridoxamine-phosphate oxidase	Not found	Present	Not found	Present	Not found	Present	cyc_08057
2.7.1.35	K00868	Pyridoxal kinase (PdxK)	Not found	Present	Not found	Present	Present	Present	cyc_02833
4.3.3.6	K06215	Pyridoxal 5'-phosphate synthase pdxS subunit (Pdx1)	Not found	Present	Not found	Present	Not found	Not found
4.3.3.6	K08681	Pyridoxal 5'-phosphate synthase pdxT subunit (Pdx2)	Not found	Present	Not found	Present	Not found	Not found
3.1.3.41	K01101	4-nitrophenylphosphatase (PNPase)	Not found	Present	Not found	Present	Present	Present	cyc_00563
1.2.3.1	K00157	Aldehyde oxidase	Not found	Present	Present	Present	Not found	Not found
>Nicotinate and nicotinamide metabolism - Reference pathway (00760)
3.5.1.19	K01440	Nicotinamidase	Not found	Not found	Not found	Not found	Not found	Present	cyc_00560
3.5.1.19	K08281	Nicotinamidase/pyrazinamidase	Not found	Present	Not found	Present	Present	Not found
6.3.4.21	K00763	Nicotinate phosphoribosyltransferase	Not found	Present	Not found	Present	Present	Present	cyc_01431
2.7.7.18	K00969	Nicotinate-nucleotide adenylyltransferase	Not found	Present	Present	Present	Present	Not found
6.3.5.1	K01950	NAD(+) synthase (glutamine-hydrolyzing)	Not found	Present	Not found	Present	Present	Present	cyc_01835
2.7.1.23	K00858	NAD(+) kinase	Present	Present	Present	Present	Not found	Present	cyc_06488
1.6.1.1	K00322	NAD(P)(+) transhydrogenase (B-specific)	Present	Present	Not found	Present	Present	Present	cyc_05090
1.6.1.2	K00323	NAD(P)(+) transhydrogenase (AB-specific)	Present	Not found	Not found	Present	Not found	Not found
2.4.2.12	K03462	Nicotinamide phosphoribosyltransferase	Not found	Not found	Not found	Not found	Not found	Not found
>Pantothenate and CoA biosynthesis - Reference pathway (00770)
2.6.1.42	K00826	Branched-chain amino acid transaminase	Not found	Present	Not found	Present	Present	Present	cyc_04482
2.1.2.11	K00606	3-methyl-2-oxobutanoate hydroxymethyltransferase	Not found	Not found	Not found	Present	Present	Present	cyc_06419
6.3.2.1	K01918	Pantoate--beta-alanine ligase	Not found	Not found	Not found	Present	Present	Present	cyc_04175
2.7.1.24	K00859	Dephospho-CoA kinase	Present	Present	Present	Not found	Not found	Not found
2.7.1.33	K09680	Pantothenate kinase	Present	Present	Present	Present	Present	Present	cyc_02728
2.7.8.7	K00997	Holo-[acyl-carrier protein] synthase	Present	Present	Not found	Present	Present	Present	cyc_08362
4.1.1.36	K01598	Phosphopantothenoylcysteine decarboxylase	Present	Present	Present	Present	Present	Present	cyc_04180
6.3.2.5	K01922	Phosphopantothenate-cysteine ligase	Present	Present	Present	Present	Present	Present	cyc_05979
2.7.7.3	K02201	Pantetheine-phosphate adenylyltransferase	Not found	Present	Present	Present	Not found	Present	cyc_04441
>Biotin metabolism - Reference pathway (00780)
2.3.1.47	K00652	8-amino-7-oxononanoate synthase	Not found	Not found	Not found	Not found	Not found	Not found
2.6.1.62	K00833	Adenosylmethionine-8-amino-7-oxononanoate aminotransferase	Not found	Not found	Not found	Not found	Not found	Not found
6.3.4.15	K03524	Biotin--[acetyl-CoA-carboxylase] ligase	Not found	Not found	Not found	Not found	Present	Not found
>Lipoic acid metabolism - Reference pathway (00785)
2.3.1.181	K03801	Lipoyl(octanoyl) transferase	Not found	Present	Not found	Present	Not found	Present	cyc_06947
2.8.1.8	K03644	Lipoic acid synthetase	Not found	Present	Not found	Present	Present	Present	cyc_04523
2.7.7.63	K03800	Lipoate-protein ligase A	Not found	Present	Present	Present	Not found	Present	cyc_09083
>Folate biosynthesis - Reference pathway (00790)
4.1.99.18	K03639	Cyclic pyranopterin phosphate synthase (MoaA)	Not found	Not found	Not found	Present	Not found	Not found
4.1.99.18	K03637	Cyclic pyranopterin phosphate synthase (MoaC)	Not found	Not found	Not found	Present	Not found	Not found
2.8.1.12	K03635	Molybdopterin synthase catalytic subunit (MoaE)	Not found	Not found	Not found	Present	Not found	Not found
1.1.1.153	K00072	Sepiapterin reductase	Not found	Not found	Not found	Present	Not found	Not found
3.1.3.1	K01113	Alkaline phosphatase	Present	Present	Present	Present	Present	Present	cyc_01047
1.5.1.3	K00287	Dihydrofolate reductase	Not found	Not found	Not found	Not found	Not found	Present	cyc_07176
1.5.1.34	K00357	Dihydropteridine reductase	Not found	Not found	Not found	Present	Not found	Not found
2.1.1.45	K00560	Thymidylate synthase	Present	Present	Present	Present	Present	Not found
2.5.1.15	K00796	Dihydropteroate synthase	Not found	Present	Not found	Present	Present	Present	cyc_02291
3.5.4.16	K01495	GTP cyclohydrolase I	Not found	Present	Not found	Present	Not found	Not found
4.1.2.25	K01633	Dihydroneopterin aldolase	Not found	Not found	Not found	Not found	Not found	Not found
4.2.3.12	K01737	6-pyruvoyltetrahydropterin synthase	Not found	Present	Not found	Present	Present	Present	cyc_02459
6.3.2.12	K11754	Dihydrofolate synthase	Not found	Present	Not found	Present	Present	Present	cyc_05285
4.1.3.38	K02619	4-amino-4-deoxychorismate lyase	Not found	Not found	Not found	Not found	Not found	Not found
2.6.1.85	K13950	Para-aminobenzoate synthetase	Not found	Present	Not found	Present	Present	Present	cyc_03892
>Porphyrin and chlorophyll metabolism - Reference pathway (00860)
2.3.1.37	K00643	5-aminolevulinate synthase	Not found	Present	Not found	Present	Present	Present	cyc_02674
4.2.1.24	K01698	Porphobilinogen synthase	Not found	Present	Present	Present	Present	Present	cyc_00590
2.5.1.61	K01749	Hydroxymethylbilane synthase	Not found	Present	Not found	Present	Present	Present	cyc_05353
4.2.1.75	K01719	Uroporphyrinogen-III synthase	Not found	Present	Not found	Present	Not found	Not found
4.1.1.37	K01599	Uroporphyrinogen decarboxylase	Not found	Present	Not found	Present	Present	Present	cyc_07011
1.3.3.3	K00228	Coproporphyrinogen III oxidase	Not found	Present	Not found	Present	Not found	Present	cyc_05150
1.3.99.22	K02495	Oxygen-independent coproporphyrinogen III oxidase	Not found	Not found	Not found	Present	Present	Present	cyc_03819
1.3.3.4	K00231	Protoporphyrinogen oxidase	Not found	Present	Not found	Present	Present	Present	cyc_02741
4.99.1.1	K01772	Ferrochelatase	Not found	Present	Not found	Present	Present	Present	cyc_05078
4.4.1.17	K01764	Holocytochrome-c synthase	Not found	Present	Present	Present	Not found	Present	cyc_02763
1.14.99.3	K00510	Heme oxygenase	Not found	Present	Present	Not found	Not found	Not found
1.3.1.24	K00214	Biliverdin reductase	Not found	Not found	Not found	Not found	Not found	Not found
>Terpenoid backbone biosynthesis - Reference pathway (00900)
2.2.1.7	K01662	1-deoxy-D-xylulose 5-phosphate synthase	Not found	Present	Present	Present	Present	Present	cyc_08173
1.1.1.267	K00099	1-deoxy-D-xylulose-5-phosphate reductoisomerase	Not found	Present	Present	Present	Present	Present	cyc_05740
2.7.7.60	K00991	2-C-methyl-D-erythritol 4-phosphate cytidylyltransferase	Not found	Present	Present	Present	Present	Present	cyc_06196
2.7.1.148	K00919	4-diphosphocytidyl-2-C-methyl-D-erythritol kinase	Not found	Present	Present	Present	Not found	Present	cyc_04933
4.6.1.12	K01770	2-C-methyl-D-erythritol 2,4-cyclodiphosphate synthase	Not found	Present	Present	Present	Present	Present	cyc_01946
1.17.7.1	K03526	(E)-4-hydroxy-3-methylbut-2-enyl-diphosphate synthase	Not found	Present	Present	Present	Present	Present	cyc_01821
1.17.1.2	K03527	4-hydroxy-3-methylbut-2-enyl diphosphate reductase	Not found	Present	Present	Present	Present	Present	cyc_04113
2.5.1.1;2.5.1.10	K00787	Farnesyl diphosphate synthase	Present	Present	Present	Present	Present	Present	cyc_00683
2.5.1.91	K12504	Decaprenyl-diphosphate synthase subunit 1	Present	Present	Present	Present	Present	Present	cyc_04367
2.5.1.58;2.5.1.29	K05954	Protein farnesyltransferase subunit beta	Present	Present	Present	Present	Present	Present	cyc_07040
2.5.1.58;2.5.1.29	K05955	Protein farnesyltransferase/geranylgeranyltransferase type-1 subunit alpha	Present	Not found	Present	Not found	Not found	Present	cyc_00978
3.4.24.84	K06013	STE24 endopeptidase	Present	Not found	Present	Present	Present	Present	cyc_04999
2.1.1.100	K00587	Protein-S-isoprenylcysteine O-methyltransferase	Not found	Present	Not found	Present	Present	Present	cyc_03608
2.5.1.60	K05956	Geranylgeranyl transferase type-2 subunit beta	Present	Present	Present	Present	Present	Present	cyc_05984
2.5.1.60	K14050	Geranylgeranyl transferase type-2 subunit alpha	Present	Present	Present	Present	Not found	Present	cyc_07275
2.5.1.75	K00791	tRNA dimethylallyltransferase	Present	Present	Present	Present	Present	Present	cyc_07714
2.5.1.87	K11778	Ditrans,polycis-polyprenyl diphosphate synthase	Present	Present	Present	Present	Present	Present	cyc_07772
5.3.3.2	K01823	Isopentenyl-diphosphate delta-isomerase	Not found	Not found	Not found	Not found	Not found	Not found
>Nitrogen metabolism - Reference pathway (00910)
1.4.1.4	K00262	Glutamate dehydrogenase (NADPH)	Not found	Present	Present	Present	Present	Present	cyc_07802
1.4.1.13	K00264	Glutamate synthase (NADPH)	Not found	Present	Not found	Not found	Not found	Not found
1.4.1.13 1.4.1.14	K00266	Glutamate synthase (NADPH/NADH) small chain	Not found	Not found	Not found	Not found	Not found	Not found
2.1.2.10	K00605	Aminomethyltransferase	Not found	Present	Present	Present	Not found	Not found
3.5.5.1	K01501	Nitrilase	Not found	Not found	Not found	Not found	Not found	Not found
4.2.1.1	K01672	Carbonate dehydratase	Not found	Present	Present	Present	Present	Present	cyc_08972
1.7.1.3	K10543	Nitrate reductase (NADH)	Not found	Present	Present	Present	Not found	Not found
1.4.1.2	K15371	Glutamate dehydrogenase (NADH)	Not found	Present	Present	Present	Present	Present	cyc_02140
1.7.1.4	K17877	Nitrite reductase (NADPH/NADH)	Not found	Present	Present	Present	Present	Present	cyc_07899
>Sulfur metabolism - Reference pathway (00920)
1.8.3.1	K00387	Sulfite oxidase	Not found	Not found	Not found	Present	Not found	Not found
2.7.1.25	K00860	Adenylylsulfate kinase	Not found	Not found	Not found	Present	Not found	Not found
2.7.7.4	K00958	Sulfate adenylyltransferase	Not found	Not found	Not found	Present	Present	Present	cyc_02135
2.8.1.1 2.8.1.2	K01011	Thiosulfate/3-mercaptopyruvate sulfurtransferase	Not found	Not found	Not found	Present	Present	Present	cyc_07102
3.1.3.7	K01082	3'(2'), 5'-bisphosphate nucleotidase	Present	Not found	Not found	Present	Not found	Present	cyc_04236;cyc_07613
2.5.1.47	K01738	Cysteine synthase A	Not found	Not found	Not found	Present	Not found	Present	cyc_02801
-	K08738	Cytochrome c	Not found	Present	Present	Present	Present	Present	cyc_03354;cyc_05075
>Flavonoids, stilbene and lignin biosynthesis - Reference pathway (00940)
1.1.1.195	K00083	Cinnamyl-alcohol dehydrogenase	Present	Not found	Not found	Not found	Not found	Not found
1.2.1.44	K09753	Cinnamoyl-CoA reductase	Not found	Not found	Not found	Not found	Not found	Not found
2.4.1.81	-	Flavone 7-O-beta-glucosyltransferase	Not found	Not found	Not found	Not found	Not found	Not found
>Aminoacyl-tRNA biosynthesis - Reference pathway (00970)
2.1.2.9	K00604	Methionyl-tRNA formyltransferase	Not found	Present	Not found	Present	Not found	Not found
6.1.1.1	K01866	Tyrosine--tRNA ligase	Present	Present	Present	Present	Present	Present	cyc_00378
6.1.1.2	K01867	Tryptophan--tRNA ligase	Present	Present	Present	Present	Present	Present	cyc_03077
6.1.1.3	K01868	Threonine--tRNA ligase	Present	Present	Present	Present	Present	Present	cyc_05630
6.1.1.4	K01869	Leucine--tRNA ligase	Present	Present	Present	Present	Present	Present	cyc_02288
6.1.1.5	K01870	Isoleucine--tRNA ligase	Present	Present	Present	Present	Present	Present	cyc_00548
6.1.1.7	K01872	Alanine--tRNA ligase	Present	Present	Present	Present	Present	Present	cyc_01174
6.1.1.9	K01873	Valine--tRNA ligase	Present	Present	Present	Present	Present	Present	cyc_07569
6.1.1.10	K01874	Methionine--tRNA ligase	Present	Present	Present	Present	Present	Present	cyc_02316
6.1.1.11	K01875	Serine--tRNA ligase	Present	Present	Present	Present	Present	Present	cyc_00966
6.1.1.12	K01876	Aspartate--tRNA ligase	Present	Present	Present	Present	Present	Present	cyc_04915
6.1.1.14	K01880	Glycine--tRNA ligase	Present	Present	Present	Present	Present	Present	cyc_01850
6.1.1.15	K01881	Proline--tRNA ligase	Present	Present	Present	Present	Present	Present	cyc_00323
6.1.1.16	K01883	Cysteine--tRNA ligase	Present	Present	Present	Present	Present	Present	cyc_04188
6.1.1.17	K01885	Glutamate--tRNA ligase	Present	Present	Present	Present	Present	Present	cyc_01155
6.1.1.18	K01886	Glutamine--tRNA ligase	Present	Present	Present	Present	Present	Present	cyc_05746
6.1.1.19	K01887	Arginine--tRNA ligase	Present	Present	Present	Present	Present	Present	cyc_02148
6.1.1.20	K01889	Phenylalanine--tRNA ligase	Present	Present	Present	Present	Present	Present	cyc_02367
6.1.1.21	K01892	Histidine--tRNA ligase	Present	Present	Present	Present	Present	Present	cyc_03166
6.1.1.22	K01893	Asparagine--tRNA ligase	Present	Present	Present	Present	Present	Present	cyc_00825
6.1.1.6	K04567	Lysine--tRNA ligase	Present	Present	Present	Present	Present	Present	cyc_01172
>Biosynthesis of unsaturated fatty aicds - Reference pathway (01040)
1.14.19.1	K00507	Stearoyl-CoA desaturase (delta-9 desaturase)	Not found	Present	Not found	Present	Present	Present	cyc_02991
>Phosphatidylinositol signaling system - Reference pathway (04070)
2.7.1.107	K00901	Diacylglycerol kinase	Present	Present	Present	Present	Present	Present	cyc_00961;cyc_05361
2.7.1.137	K00914	Phosphatidylinositol 3-kinase	Present	Present	Present	Present	Present	Not found
2.7.1.150	K00921	1-phosphatidylinositol-3-phosphate 5-kinase	Not found	Not found	Present	Present	Present	Present	cyc_06966
2.7.1.67	K00888	1-phosphatidylinositol 4-kinase	Present	Present	Present	Present	Present	Present	cyc_02632;cyc_08252
2.7.1.68	K00889	1-phosphatidylinositol-4-phosphate 5-kinase	Present	Present	Present	Present	Present	Present	cyc_00908;cyc_05953
2.7.7.41	K00981	Phosphatidate cytidylyltransferase	Present	Present	Present	Present	Present	Present	cyc_06191;cyc_06288
2.7.8.11	K00999	CDP-diacylglycerol--inositol 3-phosphatidyltransferase	Present	Present	Present	Present	Not found	Present	cyc_01512
3.1.3.36	K01099	Phosphoinositide 5-phosphatase	Present	Not found	Present	Present	Present	Present	cyc_05736
3.1.3.48	K06639	Protein-tyrosine-phosphatase	Present	Not found	Not found	Present	Present	Present	cyc_04431
3.1.3.57	K01107	Inositol-1,4-bisphosphate 1-phosphatase	Not found	Not found	Not found	Not found	Not found	Not found
3.1.3.64	K01108	Phosphatidylinositol-3-phosphatase	Not found	Not found	Not found	Not found	Not found	Not found
3.1.3.66	K01109	Phosphatidylinositol-3,4-bisphosphate 4-phosphatase	Not found	Not found	Not found	Not found	Not found	Not found
3.1.3.67	K01110	Phosphatidylinositol-3,4,5-trisphosphate 3-phosphatase	Not found	Not found	Not found	Present	Not found	Not found
>Lysosome - Reference pathway (04142)
3.1.1.13	K01052	Lysosomal acid lipase/cholesteryl ester hydrolase	Not found	Not found	Not found	Present	Not found	Present	cyc_07962
3.4.14.1	K01275	Cathepsin C	Present	Present	Present	Present	Present	Present	cyc_01405
>Peroxisome - Reference pathway (04146)
2.5.1.26	K00803	Alkyldihydroxyacetonephosphate synthase	Not found	Not found	Not found	Not found	Present	Present	cyc_04015;cyc_07672
5.3.3.-	K12663	Delta(3,5)-Delta(2,4)-dienoyl-CoA isomerase	Not found	Not found	Not found	Present	Present	Present	cyc_04208
1.2.1.-	K13356	Fatty acyl-CoA reductase	Not found	Not found	Not found	Present	Not found	Present	cyc_04034
