# Supplementary material for: Comparative genomics reveals Cyclospora cayetanensis possesses coccidia-like metabolism and invasion components but unique surface antigens
Source: BMC Genomics. 2016 Apr 30;17:316. doi: 10.1186/s12864-016-2632-3 (PMC4851813; doi:10.1186/s12864-016-2632-3)
Supplement: Additional file 8: Table S5. — Members of a major group of paralogs detected in the Cyclospora cayetanensis genome and results of BLASTP against the GenBank protein database. (XLSX 33 kb) [file 12864_2016_2632_MOESM8_ESM.xlsx]

## Sheet: Sheet1
Additional file 8: Table S5. Members of a major group of paralogs detected in the Cyclospora cayetanensis genome and results of BLASTP against the GenBank protein database.
Among the 31 hypothetical proteins, 11 (35%) are membrane-related or periplasmic substrate binding-related and one has sequence similarity to PfEMP1 protein, the variant surface antigen of Plasmodium falciparum.
Gene ID	CDS length (bp)	Signal peptide	Transmembrane	GPI-anchor	Best blast hit	GI No.	E-value	2nd blast hit	GI No.	E-value	Membrane related/Periplasmic substrates binding related	CDS
cyc_00006	1428		PredHel=1		hypothetical protein	738792441	1.2	Glycosyltransferase	503239585	2.7		atgtgcagaaagtgggttgtccaaagccaggacgatgctgagttggcaggtcctctggacgccagtggcagtatggtttctgtgcttaaatctgcgcttctgtcgtcgtgtcgtattgcatgtgctcaaagcaacaatatcaatagcagcaatagaacctcttatgcgactatgggatcatgccgaattggtgctttatgggatgctgaggaggatgctgagttggcaggtgctctggacgccagtttgccgaatctgaaagtgacaattcgaggagcgggtgtcatgcatgttcaggagcgcgacgatgctgagttggcaggtcctctggacgccagtggtagtacggtttctgtgcatcaatctgcgttggtgtcgtcgtgtcgtattccatgtgct…
cyc_00008	546	signalp			hypothetical protein	570948920	1.2	AMP nucleosidase	503313200	3		atggtgctcctttgcgcatgcctgtctgcgttggcgatgttcagcaagcggctttgggaggacgatgctgagttgggaggtggtctggaagccagtggcagaatgtctcctgtgcttaaatctgcgttggtgtggtcgtgtcgtattgcatgtggtcaaagcaacaatgtcaatagcagtagtagaatcgcttgtgagtatggggctatgccgatttggtgtcttatacgattgggacgcttgttccagggcatgtttatggagaactgcctttgcgcagatgtttcgcattggctaatgccgatctgcgttcgcgattttcagctctgttactgggtactcgcaggcatgcgtacgtttaggcgagtttgggaggacgatgctgagttgggaggtggt…
cyc_00009	1203				hypothetical protein/membrane related	499189199	1.7	NADPH-dependent diflavin oxidoreductase 1 isoform X2	532102665	2.5		atgctgagttggcagttcgtcttgaagcgagtggcagtgcggttcctgtgctttaatctgcggtactgtcatcgtgtcgtattgcatgagctgaaagcaacaatatcaatagcagcaattgaactgctcatgctttgcgctgatgatgcgcgtttgctaatgccagtctgcgttggcgatacgcagaaagacgatgctgagttgacgggttctgtggatgccagtggcacaacaataacaatagcagcaatagaatcgcttatccaatgtgtcgtaggcgttgtttggaaccactggtctgatagacatgtggttcggagtcttggtggagactcgcagacgtccgtgcgtttaggcgactgtggcaggacgttgctgagttggcaggtcgtctggact…
cyc_00012	2364				CLC voltage-gated chloride channel	593784051	2.8				Yes!	atggaatgcatatgcgaggttgtccataagactagagtggttctagcacgagcacatcaacaagcacttgctgtagccttggcgattttcagaaagttggttgtggaagccatgtgcgatttggttgtgggcgtttgtgcgtttaaaggactgcagcaggacgatgctgagatggcaggtgctgtggaagccagtggcaatctggttcctgtccttaaccaatgtgtcgtaggtgttgcttggtaccactggtccttcgtacttgtggttcgtagtgttactattgacgtgcgggcgtttgtgcgtttaggggactccggtaggccgttgctgagttcgcaggatgatgctgagatggcaggttctgtggatgccagtggccgtctggttcctgtgcat…
cyc_00014	495	signalp	PredHel=1	GPI_Anchor	hypothetical protein	736430705	2.4					atgctgagttggcaggttctgcggaacccagtggcagtctggttcctgtgcttaagtctgcgttgttgtcgtcctgtcgtattgcacgtgctggaagcaagaatatctgtaggtgcaatagaaccgcttactaggacgatgctgatttggcagttgctgtggaagccagtggcagtacggttcttgtgcttaaatctgcgtcggtgtggtcctgttgtattgcatgtgctgaaagcaacaatatcaataggagcaactggatcgcttatggtttgcgctgatggtgcacattctttaatgccggtttgcgttggtgatttgcagctagtgggttgtgtaggccatgtgcggttcggagcaacaatatcaatagcagcaattggatcgcttatgctttgc…
cyc_00529	381				integrase	359363800	1.6					atgattgtaaaggataagcaccttggattggctatggttcttagatgtttcgctgttgcatataatgcagcgtttgcgctgatggacgaagctgagttggcagatgctgtggaagacactggcagtccggcttctgtgcttaaatctgcgttggtgtcgtcgtgtcgtattgcatgtgcgcagagcaataatatcaataatggaaatagaaccgcttatgcagtgcgctctttgcatccaaaggtagattatctattgcagtggcaaaagctgaaagcacagctggaggattgcgacatatccttgttaaggataagcaccttcgagtggctatggttctttgatgtttcgctgttgtacatgatgctgcgtttgcgctga
cyc_01471	2256				tspO/peripheral benzodiazepine receptor	528064651	8.3				Yes!	atggccgaagctgaaagcaacaggctttgcgctgatggcgcgcatttgctaatgcaggtctgcattggcgatgtacaggaagtgggtgatgcaagccatgtgcggcgactccggcaggacgatgctgagttggcaggttctctgagaggcagtggcagtacgcttcgtgtgcttcaatctgcgttggtgttctcgtgtcgtattgcatgtgctcaaagcaacaatatcaatagcgacaatagaattgcttatgtgagtacgggctatgcggacctggtgctttgtaatatgcaaagtgaaagcaggccttgcgctgatggtgcgcatttgctaatgccggtcagtttgtgcgatgtccagctagtgcgttttgcaggtcatgtgcggaggttcgtgagt…
cyc_01548	1293				iron dicitrate transport regulator FecR	740142735	0.85				Yes!	atgtgcggtatgggtgtgggtgcgggcgtccgtgcgtttaggccactcggttgcaacgatgatgagttgggaggtcgtctagatgatccagtggcagtattatctgctgcagtggcagaagctgaaagcgacaattggaggaccgagcagcatcttcttttcgagaggcctgggcgccctcgcgtggctgtagttcttccatgtttcgctgttgtactaaatgcagcctttgtgctgatggatgatcctgactcggcggattgtctgcaagccattgacagtatggcttctgtgcttaaatctgcgctggtgtcgtcgtgtagtattgcatgtggtcaaaacaacgatgtaagtgacagcaatgcaatcgagtatgtgcttatgcgggtatggggaatt…
cyc_01549	1062				hypothetical protein	759302502	4.9	WD-40 repeat protein, partial	569399600	5		atgagcatgggcttagcggagttcgcggttcacaagatgtggaggtttgttctgtgccacgtggatggagaagtgctaatgcaagtagggtcagggcagcacctagcttctgtgctgcagtgggatgactggcactgttcttatgtgcaggtgcacgttgtggagctctgcactgatggtgcgcacatgctaatgccggtctgcgttgggaatatccagctggacgatgttgacttggcagtgcgtctacgcggcattggcaatacggttactgtgcttaaatctgcgttggtgttatcgttttgttttctatgtcctcaaagctgcaatgtcaatagcagcagtagaaccgattatgtgagctatgcgcagatggtgtacatttgctcatgccagttt…
cyc_01550	1236				NO HIT							atgtcatcatgtcgtactgcatgtgttgaaagcaacaatgtcgatgacagcaaagaatcgcttatgctttgcgttgatggtgcgcatttgctaataccggtctgcattggcgattatcaggaagatgatgctgagttggcaggtggtctggaagccagcgggagtacggctcctgtgcaaaatctgcgctggtgtcgtcgtggcgtgttgcatgtgctcgaagcaacaatatcaatagcagcaagagaatggcttaggctttgcgccgatgatgcgcatttgctaatgctggtctgctttggcgatgtccagctcgtgggttatgcaagcgaggtcgtctggacgccagtggcagtacgttttctgtgcttaaatatgctctgtcgtcgtcgtgtcgta…
cyc_02853	3627				hypothetical protein/cytoskeletal protein	501170966	1.5					atggaattcttaggcgagcttgtccataagactagagtggttctaggacgagcacgtaggcaagcacttgctgtcgctctcatgcggaatcgatatggaggctgagcaggaatatcaatagcagcaatagaaccgcttatggagaggagcaggctgcgcactgcactcaaagtgtgtttctcttgggtgctacgttatgagctgtttcagtggccaaatccgagaacgacaattggaggaacgagcggcttcttggaggatgctgagttggcaggtgctctggacgccagtggcagtacggttcctgtgcatcaatcttcgttggtgtcgtcgtgtcctattgcatgtgctaaaagcaacaacatcaatagcagcaatagaaaacctaatgcaagcgtc…
cyc_03388	576				BTB/POZ domain-containing protein/NPH3 family	357149909	1.5					atgtccaggaagtgggttgtgcaggccgagtggggtttggatgtgggggcggataaccagccaatgtgtcgtaggtgttgtttagtaccactggtcccctacacttgtgatgcgaagtgttactggagactggcaggcatccctgtgtttgggagactccggcaggacgatgctgagttggcaggtggtcaggaagccagtggcagtagggctcctgtgcttgaatctgcgttggtgtcgtcgtgtcgtattgcatgtgcttacagcaacaatatcaatagcagcaatagaatggtttataacccactcgtttcagtcgctgaagctgaaagtgacaacaggaggaccgagcggcatccttgtttaggagaggatgcgcgccttcgagtggctatattt…
cyc_06302	1602				membrane protein/FUSC-like inner membrane protein	640695331	7.4				Yes!	atgtgcttaaatctgcgctggtatcgtcgcgtcgtattgcaagtgctcaaaccaacaatttcaatagcggcaatagaaccgcttctgctctgcactgatggtgcgcatatgctaatgccggacgatggtgaattgccagattctcttgacgccagtgggagtggtgttcctgtacttagatctgcgctggtgtcgtcgcgtggtattgaattggttcaaagcaacaatttcaatagcagcaatagaaacgcttacgctagtatgggcgaagcggaattggtgctttgcaagtggcaggagctgaacgtaacaagtgtattcctgagcggcatccgtgttcacgagagcctaagcaccttcgagtggttgctttgcgctgatggtgggcatttgctaatg…
cyc_06379	1650				histidine ammonia-lyase	738603329	3					atgtccagctcgtgggttgtgcaggccatgtgcggcgtccgttggttcaggcgactcctgcagtacgatgctgagttggcaggttctctggaatccagtggcagtacggttcctgtgcttcaatctgcgccggtgttgtgtcgtattgcatgtgatgaaagcaacaatgtcaatagcggcaatagaaccgtttatgcgagtatagggctatgccaaaatagtactttgctttccgctgatggtgcgcatatgctaatgtcggtctgcgttggccatgtgcagaaagtgggttgtgcaaggcgtgtgcgtctgcgttggtgtcgtatcgcatgtgctataattaacaatatcaatagcagcaatacaatcgcttatgtgagtatggggctatgcccaatt…
cyc_06391	426				GntR family transcriptional regulator	800964903	1.2					atggttgtttcatggcatgtgtttggagaagtgtggctgaagctgaaagcgtcaattggagggctgagcggcatccttgttcaggagagcctctgcgccttcgatgccactggtgtactagacctgtggtgcggagtgttactggagagtcgcaggcgtctttgcgtgtgtgcactccggcaggacgatgctgagttgggaggtggtctggaagccagtggcagtagggatcctgtgcttgaatctgcgttcgtgtcgcagtgtcgtgttgcatgtgttcaaaacaacaatatcaatagcagcaatccaatcgcttattggctgaagttgcaagcgacaattggaggaccgagggatatccttgttcaggagagcctaagcaccttcgaatggctgcag…
cyc_06468	1170				NO HIT							atgccagtctgcgttggcgaccttcaggaagtgggttgtgcaaggggagtggggcttggatgtgggacgatgctgagttggcaggtggtctggaagccagtgggcatagggctcctgtgcttaaatctgcgttggtgtcgtcgtgtcgtattgcatgtgctcaaggaaacaatatcaatcgcagcaatagaaccgcttatcctttgcgctgatggtgcgcatttgctaatgccagtctgcgttggctattttcagaaagcgtccgtgcgtttaggagactacgccaagatgtttctcaactggcagatggtcaggaagccagtggcagtagggctcctgagcttaaatctgcgttggtgtcgtcgtgtcgtattgcatgtgttcaaagcaacaatgtca…
cyc_06550	840				hypothetical protein	443694572	2.6	type VI secretion protein IcmF, partial	740362436	4.2	Yes!	atgtcaatagcagcaataaaatgctttatgctggtgaacatttggacgctgcatgactcaggcaatgcgcgctatttgcgagcacaggtgtggggtgtagaatatgccctttcctgtaggcgttcgtgcgttttggagtctcttgcaggacgatggctggtgaacatttggatgctgcatgactcagtcagtgcgctctttgcattcaaaggcgtccgtgcgttaaggcgactttggcaggacgatgctgagttggcaggtggtgtggaagccagtgggagtagggctcctatggttgaatctgcgttggtgtcgtcgtgtgctattgcatgtattcaaggcaacaatgtcaatagcaacaatagaatggtttacgaagtgcgctctttacatgcacac…
cyc_06713	804				NO HIT							atgactcaggcagtgcgctctttggatgcacaggtgtggggtatagaatgtgatttctcctgcagcctttgtgctgatggtgcacgtttgctaatgccagtctgcgttggcgaccttcagaaagagcatgctgagttggcaggtgttcaggaagccagtggcagtagggcttctgtgcttaaatctccgttggtgtcgtcgtgtcgtattgcatatgttcaaggcaacaatgtcaatagcagcaatacagtggtttatgtgatggcaggggaaggagtaggctgctcaatgctctcaaagaagtgggttgtgcaagtggagtggggtttggatgtgggtgcggataagcagccaatgtgtcgtaggtgttgtttggtgccactggtcccctacacttgt…
cyc_06748	759				hypothetical protein/sulfurtransferase	655229188	9.4					atgtcaataggagcaatagagccgcttatgtggttatggggcgatgcggaatttgtgggttgccatatatggatgtttgtcctgcgccaggtgtatggagaagtagtaatgcatgtaggctcaggccaggtgatagcttctgtgctgcagtgggatggcaacaatctcaatagcagcaatagagccacttattggtggaaggtgaaagcgagaattggaggaccgagcggcatccttgttcaggaaagggatgatgctgagttggcagatggtgtggaagccagtggcagtagtgctcctgtgcttaaatctgcgttggtgtcgtcgtgtcgtattgcatgtgttcaaaggaacaatgtcaataggagcaacagaagcacttatgcagtgcgctctttg…
cyc_06751	1251		PredHel=2		glycosyl hydrolase	695207649	1.1					atgtctcgctgttgtagtgaatgcaggctttacgctgatgctgcgcattttctaatgccggtttgcgttggcgatttgccggaagacgatgctgaattggcagcttctctgaacgcgagtggcattactgttcctgtgcttcaatctgcgttggtgtcatcatgtcctattgcatatgctggaattacaaatatcaatagcggcaatagaatcgcttatgctggtgaacatttccactctgcatggctcaggaagtgcgctctttgcatgcagaggaagtgggttgtgcaagccgtgtgggtcatgggtgacgatgctgaatcggccgaatctctgtacgcgagtggcagtactgttcctgtgcatcaatctgcgttggcgttttcgtggcatattcca…
cyc_06837	822				sterol-sensing domain and Patched family-containing protein	685828127	0.96					atgatgacagcaacaatatcgatagcagcaatagagccgcttatgaagtgggttgtggaagccatgtgcggtttgggtgttggggccgataagcagccaattgtcgtaggtgttgtttggtaccactggtcctttagactgatcgcgcacgcggagcagcaggctgcgcagtgcgctcaaagtgtgtcttacttggatgctccgatattatctattgcgttggctgaagctgaaagcaacaattggattaccgagcggcatccttgttcaggagagcctgagcaccatcgaagcaacaatatgaataacagcaatagaaccgcttatgaggaggagcaggctgcgcactgcactcaaagtgtgttttacttggatgcgcagatagtatctattggcgta…
cyc_07093	393		PredHel=1		signal receiver domain/intermolecular recognition site	769153119	0.21				Yes!	atggaatgcttatgcgagcttgggcgcatgaacagtagtaggctgcgcactgcaatcgatatggtgcttagccgaatgctcatatatgatctaatgcagtggccgaagttgaaagcgacaattgtaggggcgagcggcatgcttgtccaggagagccgaagcaccttgcagtgcctggagttctttgtgggagtagggctcctgtgcttagatctgtgttggtgtcgttgtttcggattacatgtggtcaaagcaacaatgtcaatagcagcaacagaaccgcttatgtcagtatggggctatgcggacttggttttatatactatccggaggtatgtggtgtcgtacgtgcttattgctgtagcgttggcgctgatagtgcgcatttgctaa
cyc_07383	318			GPI_Anchor	formin-like protein 1	731332227	3.7					atgtgtcgtaggtgttgttgggtaccactggtcgccaagacatgcgttgcggagtgttactggatactcgcaggcgtccttgcgaataggagactctggcaggacgatgttaagttgacagatgatcaggaagccagtggtcatagggctcctgtgcttaaatctgcgttggtgtcgtcgtgtcgttttggatgtgctcaaagcaacaatatcagtacgagcaatagagccgcttatctaatgcatgtaggctcaggccaggtgatagcttctgtgctgaagtgggatgcgattgcgctgatggtgcgcatttgctaa
cyc_07686	519				NO HIT							atgatgctgagttggcaggtcgtctggaagccaatggcagtacggctcctgtgcttgaatctgcgttggtgtcgtcgtggcatgttgcatgtgcgcaaagcaacaatatcaatagcagcaagagaatggctgaggctttgcgctgatggtgtgcatttgctaatgccggtctgcgttggctacgttcagctagtgggttgtgcaagcgaggtgcggtttgggtgtgggggcggatatgcagcgaatgtgtccctttgcgctgatggtgcgcgtttgctaatgctggtctgcgttgacgatgtccagctcgctgcgctgtcttcgtgtcttattacatgtgctcaaagcagcagtatcaatagcagaatagaacgcttttgtgagtatggggccatgccg…
cyc_08122	711				hypothetical protein/duffy binding domain	574965577	0.81	erythrocyte membrane protein 1 (PfEMP1), partial	46485986	1.1	Yes!	atgcttttctgcgttggcgattttcagcttgtgggttgtgcaaggagagtgggactcgcaggcatcatcgggctaaggggactttggcaggacgatgctgagttggcaggtggtcaggaagccagtggcagtagggctcctgtgcttaaatctgcgttggtgtcgtcgtgtcgtattggatgtgctcaaagcagcaatatcaatagcagcaatacaaccgtttatgcagtgcgctatttgcatgcacaggtgtggggtgtagtatgtgctttttcctgtaggctttgcgctgatggtgcgtatttgctaatgcttttctgcgttggcgattttcaggacgtgtgttctggaaaccaggacgatgctgagttggcaggtgttctggaaagcagccccagt…
cyc_08178	600				ABC transporter periplasmic phosphate-binding protein	495437386	2.4				Yes!	atgctaagttcgccggttctgcggacgctttgcgctgatggagtgcatttgctaatgccggtctgcgttggcgattatcaggaagtgggttgtgcaagccaggagcggtttgggtgtggggacggatatgcagccaatgtgttgcaggtcatgcttggtcgtattggttctctggacatgtggtttgcagtgttgtggagacccgcaggcgtccgtgcgtttaggcaactgtggcaggaggatggcttcgctcaagccatgtggacggagaagtggctttgcgctgatggtgcgcatttgctaatgccggtctgcgttggcgctgtccagctagtgggttgtgcagggcaagacgatgctgagttggcaggttgtgtggacgctagtggcagtacaatt…
cyc_08183	360	signalp			dehydratase	736470232	3					atgctgagttggcaggtggtcaggaagccagtggtagcagtgctcctgtgcttaaatctgcgttggtgtcgtcgtgtcgtattggatgtgctcacagcaacaataccaagaggagcaatagacccgcttatcctttgcgctgatggtgcgcgtttgctaatgccggagtgcgtcttcgattttcagcttgatgatgctgagttggcaggtggtcaggacgccagtggtagtagggctcctgtgcttaaatctgcgttggtgttgtcgtgtcgtattgcatgtgttcaaggcaacaatgtcaatagcagcaatacaaccgcttatataagtatgggggtatgccaaagtggtgcttcataa
cyc_08529	384				membrane protein/Major Facilitator Superfamily (MFS)	636805138	3.7				Yes!	atgcttgttcaggaggggctaagcaccttcgagttgctggacttctttgatgattcgctgttgtatgtggttaggacgccagtggcattagggctcctgtgcttaaatctgcgttggtgttgtcgtgtcgtattgcatgtggtcaaagcaacggtatcaatagcagtaatagaaccgcttatgcgcatgaacagcagtaggctgcgcactgcactggatgtgtgtctcacatggatgctcatacattatctaccgcagtggcagaaggtgaaagggagaattgtaggtgcgagcgtcatgcttgttcaggagagcctaagcagcttccagtcgctgtacttgcttactggttcgcagttgtatgtaatgcagcctttgcgctga
cyc_08915	567				hypothetical protein	585165018	1.9	glutathione S-transferase/probable histidinol dehydrogenase	388857628	4.7		atgtgtcgtaggtgttgtttggtaccaccggtcccccagacatgtggtgcagagtgttactacagactagcaggtatcccagcgttaaggggactctggcaggacgatgctgagttggcaggtggtcaggaagccagtggcagtagggctcctgtgcttaaatctgcgttgctgtcgtcgtgtcgtattacatgtggtgaaggaaacaatatcaatagcagcaatagaaccgcttatcggctgaaggtggaagggagaattggaggaccgagcggcatccttgttcaggagagcggaagtaccttcgagtggctggagttcttccatgtttcggtgtgactcgcaggcatccgtgcatttaggagactctggcagggcgatgctgagttggcaggtggt…
cyc_08961	318	signalp			interleukin-10 receptor subunit alpha	395520210	0.97				Yes!	atgacgctcagttggcaggtggttaggacgccagtggcagtacggctgctgtgcttagatctgcgttggtgttgtcgtgtcgtattgcacgtggtcaaagcaacaatatcaatagcagcaatagaaccgcttatggacatgaacaggagtgggctgcacactgcaccaaatgtgtgtttcagcaaaatactcatacattatctattgcagtggcagcaggtgaaagggacaattgtaggtgctagcggcatgcttgttcaggagagcctaagcaccttcgattacctggagttctttgatgactcgctcctgaactga
cyc_09091	243				hypothetical protein	775453650	1	type I secretion protein TolC/Outer membrane efflux protein	655596344	2.4	Yes!	atgtcaatagcagcaatagaaccacttatgtcagtatggggctatgcggaattggagctgcagaatatggggagggtcgtttggccgaaggtgcaggagacaattgtagtggcgagcaacatgcttgctcaggagagcctaagcaccagagagtcgctggacttctttaatgatttgctgttgtacttgatgcagtatttgcgcggagagtgcgcatctgataatgccggctcgcgattgtga

## Sheet: Sheet2
cyc_07093	atggaatgcttatgcgagcttgggcgcatgaacagtagtaggctgcgcactgcaatcgatatggtgcttagccgaatgctcatatatgatctaatgcagtggccgaagttgaaagcgacaattgtaggggcgagcggcatgcttgtccaggagagccgaagcaccttgcagtgcctggagttctttgtgggagtagggctcctgtgcttagatctgtgttggtgtcgttgtttcggattacatgtggtcaaagcaacaatgtcaatagcagcaacagaaccgcttatgtcagtatggggctatgcggacttggttttatatactatccggaggtatgtggtgtcgtacgtgcttattgctgtagcgttggcgctgatagtgcgcatttgctaa
cyc_06302	atgtgcttaaatctgcgctggtatcgtcgcgtcgtattgcaagtgctcaaaccaacaatttcaatagcggcaatagaaccgcttctgctctgcactgatggtgcgcatatgctaatgccggacgatggtgaattgccagattctcttgacgccagtgggagtggtgttcctgtacttagatctgcgctggtgtcgtcgcgtggtattgaattggttcaaagcaacaatttcaatagcagcaatagaaacgcttacgctagtatgggcgaagcggaattggtgctttgcaagtggcaggagctgaacgtaacaagtgtattcctgagcggcatccgtgttcacgagagcctaagcaccttcgagtggttgctttgcgctgatggtgggcatttgctaatg…
cyc_00009	atgctgagttggcagttcgtcttgaagcgagtggcagtgcggttcctgtgctttaatctgcggtactgtcatcgtgtcgtattgcatgagctgaaagcaacaatatcaatagcagcaattgaactgctcatgctttgcgctgatgatgcgcgtttgctaatgccagtctgcgttggcgatacgcagaaagacgatgctgagttgacgggttctgtggatgccagtggcacaacaataacaatagcagcaatagaatcgcttatccaatgtgtcgtaggcgttgtttggaaccactggtctgatagacatgtggttcggagtcttggtggagactcgcagacgtccgtgcgtttaggcgactgtggcaggacgttgctgagttggcaggtcgtctggact…
cyc_08529	atgcttgttcaggaggggctaagcaccttcgagttgctggacttctttgatgattcgctgttgtatgtggttaggacgccagtggcattagggctcctgtgcttaaatctgcgttggtgttgtcgtgtcgtattgcatgtggtcaaagcaacggtatcaatagcagtaatagaaccgcttatgcgcatgaacagcagtaggctgcgcactgcactggatgtgtgtctcacatggatgctcatacattatctaccgcagtggcagaaggtgaaagggagaattgtaggtgcgagcgtcatgcttgttcaggagagcctaagcagcttccagtcgctgtacttgcttactggttcgcagttgtatgtaatgcagcctttgcgctga
cyc_06391	atggttgtttcatggcatgtgtttggagaagtgtggctgaagctgaaagcgtcaattggagggctgagcggcatccttgttcaggagagcctctgcgccttcgatgccactggtgtactagacctgtggtgcggagtgttactggagagtcgcaggcgtctttgcgtgtgtgcactccggcaggacgatgctgagttgggaggtggtctggaagccagtggcagtagggatcctgtgcttgaatctgcgttcgtgtcgcagtgtcgtgttgcatgtgttcaaaacaacaatatcaatagcagcaatccaatcgcttattggctgaagttgcaagcgacaattggaggaccgagggatatccttgttcaggagagcctaagcaccttcgaatggctgcag…
cyc_06713	atgactcaggcagtgcgctctttggatgcacaggtgtggggtatagaatgtgatttctcctgcagcctttgtgctgatggtgcacgtttgctaatgccagtctgcgttggcgaccttcagaaagagcatgctgagttggcaggtgttcaggaagccagtggcagtagggcttctgtgcttaaatctccgttggtgtcgtcgtgtcgtattgcatatgttcaaggcaacaatgtcaatagcagcaatacagtggtttatgtgatggcaggggaaggagtaggctgctcaatgctctcaaagaagtgggttgtgcaagtggagtggggtttggatgtgggtgcggataagcagccaatgtgtcgtaggtgttgtttggtgccactggtcccctacacttgt…
cyc_02853	atggaattcttaggcgagcttgtccataagactagagtggttctaggacgagcacgtaggcaagcacttgctgtcgctctcatgcggaatcgatatggaggctgagcaggaatatcaatagcagcaatagaaccgcttatggagaggagcaggctgcgcactgcactcaaagtgtgtttctcttgggtgctacgttatgagctgtttcagtggccaaatccgagaacgacaattggaggaacgagcggcttcttggaggatgctgagttggcaggtgctctggacgccagtggcagtacggttcctgtgcatcaatcttcgttggtgtcgtcgtgtcctattgcatgtgctaaaagcaacaacatcaatagcagcaatagaaaacctaatgcaagcgtc…
cyc_00006	atgtgcagaaagtgggttgtccaaagccaggacgatgctgagttggcaggtcctctggacgccagtggcagtatggtttctgtgcttaaatctgcgcttctgtcgtcgtgtcgtattgcatgtgctcaaagcaacaatatcaatagcagcaatagaacctcttatgcgactatgggatcatgccgaattggtgctttatgggatgctgaggaggatgctgagttggcaggtgctctggacgccagtttgccgaatctgaaagtgacaattcgaggagcgggtgtcatgcatgttcaggagcgcgacgatgctgagttggcaggtcctctggacgccagtggtagtacggtttctgtgcatcaatctgcgttggtgtcgtcgtgtcgtattccatgtgct…
cyc_06837	atgatgacagcaacaatatcgatagcagcaatagagccgcttatgaagtgggttgtggaagccatgtgcggtttgggtgttggggccgataagcagccaattgtcgtaggtgttgtttggtaccactggtcctttagactgatcgcgcacgcggagcagcaggctgcgcagtgcgctcaaagtgtgtcttacttggatgctccgatattatctattgcgttggctgaagctgaaagcaacaattggattaccgagcggcatccttgttcaggagagcctgagcaccatcgaagcaacaatatgaataacagcaatagaaccgcttatgaggaggagcaggctgcgcactgcactcaaagtgtgttttacttggatgcgcagatagtatctattggcgta…
cyc_06379	atgtccagctcgtgggttgtgcaggccatgtgcggcgtccgttggttcaggcgactcctgcagtacgatgctgagttggcaggttctctggaatccagtggcagtacggttcctgtgcttcaatctgcgccggtgttgtgtcgtattgcatgtgatgaaagcaacaatgtcaatagcggcaatagaaccgtttatgcgagtatagggctatgccaaaatagtactttgctttccgctgatggtgcgcatatgctaatgtcggtctgcgttggccatgtgcagaaagtgggttgtgcaaggcgtgtgcgtctgcgttggtgtcgtatcgcatgtgctataattaacaatatcaatagcagcaatacaatcgcttatgtgagtatggggctatgcccaatt…
cyc_08122	atgcttttctgcgttggcgattttcagcttgtgggttgtgcaaggagagtgggactcgcaggcatcatcgggctaaggggactttggcaggacgatgctgagttggcaggtggtcaggaagccagtggcagtagggctcctgtgcttaaatctgcgttggtgtcgtcgtgtcgtattggatgtgctcaaagcagcaatatcaatagcagcaatacaaccgtttatgcagtgcgctatttgcatgcacaggtgtggggtgtagtatgtgctttttcctgtaggctttgcgctgatggtgcgtatttgctaatgcttttctgcgttggcgattttcaggacgtgtgttctggaaaccaggacgatgctgagttggcaggtgttctggaaagcagccccagt…
cyc_01471	atggccgaagctgaaagcaacaggctttgcgctgatggcgcgcatttgctaatgcaggtctgcattggcgatgtacaggaagtgggtgatgcaagccatgtgcggcgactccggcaggacgatgctgagttggcaggttctctgagaggcagtggcagtacgcttcgtgtgcttcaatctgcgttggtgttctcgtgtcgtattgcatgtgctcaaagcaacaatatcaatagcgacaatagaattgcttatgtgagtacgggctatgcggacctggtgctttgtaatatgcaaagtgaaagcaggccttgcgctgatggtgcgcatttgctaatgccggtcagtttgtgcgatgtccagctagtgcgttttgcaggtcatgtgcggaggttcgtgagt…
cyc_00014	atgctgagttggcaggttctgcggaacccagtggcagtctggttcctgtgcttaagtctgcgttgttgtcgtcctgtcgtattgcacgtgctggaagcaagaatatctgtaggtgcaatagaaccgcttactaggacgatgctgatttggcagttgctgtggaagccagtggcagtacggttcttgtgcttaaatctgcgtcggtgtggtcctgttgtattgcatgtgctgaaagcaacaatatcaataggagcaactggatcgcttatggtttgcgctgatggtgcacattctttaatgccggtttgcgttggtgatttgcagctagtgggttgtgtaggccatgtgcggttcggagcaacaatatcaatagcagcaattggatcgcttatgctttgc…
cyc_08183	atgctgagttggcaggtggtcaggaagccagtggtagcagtgctcctgtgcttaaatctgcgttggtgtcgtcgtgtcgtattggatgtgctcacagcaacaataccaagaggagcaatagacccgcttatcctttgcgctgatggtgcgcgtttgctaatgccggagtgcgtcttcgattttcagcttgatgatgctgagttggcaggtggtcaggacgccagtggtagtagggctcctgtgcttaaatctgcgttggtgttgtcgtgtcgtattgcatgtgttcaaggcaacaatgtcaatagcagcaatacaaccgcttatataagtatgggggtatgccaaagtggtgcttcataa
cyc_06550	atgtcaatagcagcaataaaatgctttatgctggtgaacatttggacgctgcatgactcaggcaatgcgcgctatttgcgagcacaggtgtggggtgtagaatatgccctttcctgtaggcgttcgtgcgttttggagtctcttgcaggacgatggctggtgaacatttggatgctgcatgactcagtcagtgcgctctttgcattcaaaggcgtccgtgcgttaaggcgactttggcaggacgatgctgagttggcaggtggtgtggaagccagtgggagtagggctcctatggttgaatctgcgttggtgtcgtcgtgtgctattgcatgtattcaaggcaacaatgtcaatagcaacaatagaatggtttacgaagtgcgctctttacatgcacac…
cyc_06468	atgccagtctgcgttggcgaccttcaggaagtgggttgtgcaaggggagtggggcttggatgtgggacgatgctgagttggcaggtggtctggaagccagtgggcatagggctcctgtgcttaaatctgcgttggtgtcgtcgtgtcgtattgcatgtgctcaaggaaacaatatcaatcgcagcaatagaaccgcttatcctttgcgctgatggtgcgcatttgctaatgccagtctgcgttggctattttcagaaagcgtccgtgcgtttaggagactacgccaagatgtttctcaactggcagatggtcaggaagccagtggcagtagggctcctgagcttaaatctgcgttggtgtcgtcgtgtcgtattgcatgtgttcaaagcaacaatgtca…
cyc_03388	atgtccaggaagtgggttgtgcaggccgagtggggtttggatgtgggggcggataaccagccaatgtgtcgtaggtgttgtttagtaccactggtcccctacacttgtgatgcgaagtgttactggagactggcaggcatccctgtgtttgggagactccggcaggacgatgctgagttggcaggtggtcaggaagccagtggcagtagggctcctgtgcttgaatctgcgttggtgtcgtcgtgtcgtattgcatgtgcttacagcaacaatatcaatagcagcaatagaatggtttataacccactcgtttcagtcgctgaagctgaaagtgacaacaggaggaccgagcggcatccttgtttaggagaggatgcgcgccttcgagtggctatattt…
cyc_01548	atgtgcggtatgggtgtgggtgcgggcgtccgtgcgtttaggccactcggttgcaacgatgatgagttgggaggtcgtctagatgatccagtggcagtattatctgctgcagtggcagaagctgaaagcgacaattggaggaccgagcagcatcttcttttcgagaggcctgggcgccctcgcgtggctgtagttcttccatgtttcgctgttgtactaaatgcagcctttgtgctgatggatgatcctgactcggcggattgtctgcaagccattgacagtatggcttctgtgcttaaatctgcgctggtgtcgtcgtgtagtattgcatgtggtcaaaacaacgatgtaagtgacagcaatgcaatcgagtatgtgcttatgcgggtatggggaatt…
cyc_08961	atgacgctcagttggcaggtggttaggacgccagtggcagtacggctgctgtgcttagatctgcgttggtgttgtcgtgtcgtattgcacgtggtcaaagcaacaatatcaatagcagcaatagaaccgcttatggacatgaacaggagtgggctgcacactgcaccaaatgtgtgtttcagcaaaatactcatacattatctattgcagtggcagcaggtgaaagggacaattgtaggtgctagcggcatgcttgttcaggagagcctaagcaccttcgattacctggagttctttgatgactcgctcctgaactga
cyc_08178	atgctaagttcgccggttctgcggacgctttgcgctgatggagtgcatttgctaatgccggtctgcgttggcgattatcaggaagtgggttgtgcaagccaggagcggtttgggtgtggggacggatatgcagccaatgtgttgcaggtcatgcttggtcgtattggttctctggacatgtggtttgcagtgttgtggagacccgcaggcgtccgtgcgtttaggcaactgtggcaggaggatggcttcgctcaagccatgtggacggagaagtggctttgcgctgatggtgcgcatttgctaatgccggtctgcgttggcgctgtccagctagtgggttgtgcagggcaagacgatgctgagttggcaggttgtgtggacgctagtggcagtacaatt…
cyc_00529	atgattgtaaaggataagcaccttggattggctatggttcttagatgtttcgctgttgcatataatgcagcgtttgcgctgatggacgaagctgagttggcagatgctgtggaagacactggcagtccggcttctgtgcttaaatctgcgttggtgtcgtcgtgtcgtattgcatgtgcgcagagcaataatatcaataatggaaatagaaccgcttatgcagtgcgctctttgcatccaaaggtagattatctattgcagtggcaaaagctgaaagcacagctggaggattgcgacatatccttgttaaggataagcaccttcgagtggctatggttctttgatgtttcgctgttgtacatgatgctgcgtttgcgctga
cyc_00012	atggaatgcatatgcgaggttgtccataagactagagtggttctagcacgagcacatcaacaagcacttgctgtagccttggcgattttcagaaagttggttgtggaagccatgtgcgatttggttgtgggcgtttgtgcgtttaaaggactgcagcaggacgatgctgagatggcaggtgctgtggaagccagtggcaatctggttcctgtccttaaccaatgtgtcgtaggtgttgcttggtaccactggtccttcgtacttgtggttcgtagtgttactattgacgtgcgggcgtttgtgcgtttaggggactccggtaggccgttgctgagttcgcaggatgatgctgagatggcaggttctgtggatgccagtggccgtctggttcctgtgcat…
cyc_08915	atgtgtcgtaggtgttgtttggtaccaccggtcccccagacatgtggtgcagagtgttactacagactagcaggtatcccagcgttaaggggactctggcaggacgatgctgagttggcaggtggtcaggaagccagtggcagtagggctcctgtgcttaaatctgcgttgctgtcgtcgtgtcgtattacatgtggtgaaggaaacaatatcaatagcagcaatagaaccgcttatcggctgaaggtggaagggagaattggaggaccgagcggcatccttgttcaggagagcggaagtaccttcgagtggctggagttcttccatgtttcggtgtgactcgcaggcatccgtgcatttaggagactctggcagggcgatgctgagttggcaggtggt…
cyc_07383	atgtgtcgtaggtgttgttgggtaccactggtcgccaagacatgcgttgcggagtgttactggatactcgcaggcgtccttgcgaataggagactctggcaggacgatgttaagttgacagatgatcaggaagccagtggtcatagggctcctgtgcttaaatctgcgttggtgtcgtcgtgtcgttttggatgtgctcaaagcaacaatatcagtacgagcaatagagccgcttatctaatgcatgtaggctcaggccaggtgatagcttctgtgctgaagtgggatgcgattgcgctgatggtgcgcatttgctaa
cyc_01550	atgtcatcatgtcgtactgcatgtgttgaaagcaacaatgtcgatgacagcaaagaatcgcttatgctttgcgttgatggtgcgcatttgctaataccggtctgcattggcgattatcaggaagatgatgctgagttggcaggtggtctggaagccagcgggagtacggctcctgtgcaaaatctgcgctggtgtcgtcgtggcgtgttgcatgtgctcgaagcaacaatatcaatagcagcaagagaatggcttaggctttgcgccgatgatgcgcatttgctaatgctggtctgctttggcgatgtccagctcgtgggttatgcaagcgaggtcgtctggacgccagtggcagtacgttttctgtgcttaaatatgctctgtcgtcgtcgtgtcgta…
cyc_00008	atggtgctcctttgcgcatgcctgtctgcgttggcgatgttcagcaagcggctttgggaggacgatgctgagttgggaggtggtctggaagccagtggcagaatgtctcctgtgcttaaatctgcgttggtgtggtcgtgtcgtattgcatgtggtcaaagcaacaatgtcaatagcagtagtagaatcgcttgtgagtatggggctatgccgatttggtgtcttatacgattgggacgcttgttccagggcatgtttatggagaactgcctttgcgcagatgtttcgcattggctaatgccgatctgcgttcgcgattttcagctctgttactgggtactcgcaggcatgcgtacgtttaggcgagtttgggaggacgatgctgagttgggaggtggt…
cyc_01549	atgagcatgggcttagcggagttcgcggttcacaagatgtggaggtttgttctgtgccacgtggatggagaagtgctaatgcaagtagggtcagggcagcacctagcttctgtgctgcagtgggatgactggcactgttcttatgtgcaggtgcacgttgtggagctctgcactgatggtgcgcacatgctaatgccggtctgcgttgggaatatccagctggacgatgttgacttggcagtgcgtctacgcggcattggcaatacggttactgtgcttaaatctgcgttggtgttatcgttttgttttctatgtcctcaaagctgcaatgtcaatagcagcagtagaaccgattatgtgagctatgcgcagatggtgtacatttgctcatgccagttt…
cyc_06748	atgtcaataggagcaatagagccgcttatgtggttatggggcgatgcggaatttgtgggttgccatatatggatgtttgtcctgcgccaggtgtatggagaagtagtaatgcatgtaggctcaggccaggtgatagcttctgtgctgcagtgggatggcaacaatctcaatagcagcaatagagccacttattggtggaaggtgaaagcgagaattggaggaccgagcggcatccttgttcaggaaagggatgatgctgagttggcagatggtgtggaagccagtggcagtagtgctcctgtgcttaaatctgcgttggtgtcgtcgtgtcgtattgcatgtgttcaaaggaacaatgtcaataggagcaacagaagcacttatgcagtgcgctctttg…
cyc_07686	atgatgctgagttggcaggtcgtctggaagccaatggcagtacggctcctgtgcttgaatctgcgttggtgtcgtcgtggcatgttgcatgtgcgcaaagcaacaatatcaatagcagcaagagaatggctgaggctttgcgctgatggtgtgcatttgctaatgccggtctgcgttggctacgttcagctagtgggttgtgcaagcgaggtgcggtttgggtgtgggggcggatatgcagcgaatgtgtccctttgcgctgatggtgcgcgtttgctaatgctggtctgcgttgacgatgtccagctcgctgcgctgtcttcgtgtcttattacatgtgctcaaagcagcagtatcaatagcagaatagaacgcttttgtgagtatggggccatgccg…
cyc_09091	atgtcaatagcagcaatagaaccacttatgtcagtatggggctatgcggaattggagctgcagaatatggggagggtcgtttggccgaaggtgcaggagacaattgtagtggcgagcaacatgcttgctcaggagagcctaagcaccagagagtcgctggacttctttaatgatttgctgttgtacttgatgcagtatttgcgcggagagtgcgcatctgataatgccggctcgcgattgtga
cyc_06751	atgtctcgctgttgtagtgaatgcaggctttacgctgatgctgcgcattttctaatgccggtttgcgttggcgatttgccggaagacgatgctgaattggcagcttctctgaacgcgagtggcattactgttcctgtgcttcaatctgcgttggtgtcatcatgtcctattgcatatgctggaattacaaatatcaatagcggcaatagaatcgcttatgctggtgaacatttccactctgcatggctcaggaagtgcgctctttgcatgcagaggaagtgggttgtgcaagccgtgtgggtcatgggtgacgatgctgaatcggccgaatctctgtacgcgagtggcagtactgttcctgtgcatcaatctgcgttggcgttttcgtggcatattcca…
